# Supplementary material for: Ischemic axonal injury up-regulates MARK4 in cortical neurons and primes tau phosphorylation and aggregation
Source: Acta Neuropathol Commun. 2019 Aug 20;7:135. doi: 10.1186/s40478-019-0783-6 (PMC6700776; doi:10.1186/s40478-019-0783-6)
Supplement: Supplementary file 2 — Data File S1. Gene expression data from MACS-FACS isolated CTIP2+ Layer 5 cortical neurons. (XLSX 1172 kb) [file 40478_2019_783_MOESM2_ESM.xlsx]

## Sheet: Sheet1
Gene Name	avg_fpkm	pValue_FR+/CTIP2+ vs. CTIP2+	FDR_pValue_FR+/CTIP2+ vs. CTIP2+	logFC_FR+/CTIP2+ vs. CTIP2+
Enpep	198.589	2.8522e-18	2.28746e-14	5.59513
Mark4	4.87853	2.46424e-08	2.96449e-05	4.44307
Tmem119	16.3963	7.41359e-09	1.11482e-05	4.39138
Zscan22	12.5965	1.67138e-08	2.23407e-05	4.35683
Taf1a	8.49228	1.82268e-08	2.30809e-05	4.29402
Slc38a3	7.13825	5.81059e-08	6.07839e-05	4.24642
Pld4	5.00626	2.78301e-07	0.000257536	4.20564
Hist2h4	1883.53	2.91914e-08	3.3445e-05	4.16024
Gna15	4.3147	1.65005e-06	0.00107298	4.0543
Timp4	7.54598	9.7989e-07	0.000736755	4.04563
Dapp1	2.67563	4.34504e-06	0.00222429	3.93174
Zfp623	5.41797	8.9768e-07	0.000696715	3.91287
Th	26.4301	1.84592e-06	0.00113879	3.81523
Lims2	5.20388	1.07891e-05	0.00439977	3.80091
Tmem204	9.76109	2.11075e-06	0.00121419	3.78817
Kcnn3	0.887354	2.84351e-05	0.00900197	3.77542
Pglyrp1	14.3402	1.54148e-05	0.0056194	3.738
Dhrs3	6.70501	2.45337e-05	0.00808602	3.68982
Ccr5	2.15286	5.34868e-05	0.0143202	3.68802
Prkab1	15.0524	6.53768e-06	0.00302493	3.65899
Cldn5	27.1705	5.13994e-06	0.00247334	3.6542
Samhd1	2.60854	1.49684e-05	0.00557684	3.64716
Icam2	5.57038	5.91997e-05	0.0151526	3.6345
Slc16a3	2.5517	5.91997e-05	0.0151526	3.6345
Casp7	2.81919	7.23827e-05	0.0176237	3.59136
Parp10	4.59464	2.14446e-05	0.00726699	3.58799
Scrg1	14.3237	5.03208e-05	0.0139163	3.57959
Smoc1	4.78688	1.7006e-05	0.00601712	3.55868
Pald1	4.24462	8.49379e-06	0.00378445	3.5393
8430408G22Rik	5.23835	0.000118521	0.0264039	3.5077
Car4	36.8733	1.07737e-05	0.00439977	3.50367
Tril	1.00408	0.000204161	0.0377854	3.48461
Slc2a5	2.60535	8.60894e-05	0.0199164	3.47138
Col7a1	1.21581	4.23519e-05	0.0121308	3.47024
Zfyve1	2.79588	5.35668e-05	0.0143202	3.46893
Btbd17	6.44904	3.19639e-05	0.00998768	3.44757
Trh	22.4167	3.27463e-05	0.010101	3.41212
Tyrobp	46.2547	3.61266e-05	0.0110026	3.40919
Ccdc138	4.72238	7.16989e-05	0.0176237	3.37829
Gm16701	10.9909	0.000228193	0.040669	3.3586
Rapgef3	6.14907	6.09476e-05	0.0154358	3.34543
Gm16432	3.27237	0.000417008	0.0613259	3.3329
Tle6	6.14839	0.000130314	0.0275031	3.32196
Hr	2.87025	0.000100594	0.0228329	3.31404
Arid3a	2.03782	0.000124696	0.0272744	3.30778
Fam129c	4.04292	0.000243362	0.0424781	3.29689
Stap2	9.45072	0.000103966	0.0233777	3.29533
Kctd21	5.27627	0.000120716	0.0266461	3.28133
Nab1	2.50909	0.000201747	0.0376281	3.27879
Dhdh	1.70169	0.000768531	0.0900732	3.26992
Gulp1	3.17774	0.000221756	0.0398975	3.24355
Zfp598	2.71179	0.000266331	0.0444995	3.23681
Irf8	2.01729	0.000703355	0.0850388	3.22933
Gm14137	1.5394	0.000857112	0.0959168	3.21562
Gltscr1	0.880846	0.000857112	0.0959168	3.21562
Dhrs13	12.9442	0.000126965	0.0272748	3.21112
Rwdd2b	9.41727	0.000176178	0.0333768	3.19747
Asb2	2.62383	0.000550203	0.0723381	3.16889
Pla2g7	29.0168	2.84271e-05	0.00900197	3.15851
Efcab12	3.39087	0.000503958	0.0708303	3.14926
Filip1l	2.19212	0.000503958	0.0708303	3.14926
Adat3	2.97626	0.00139562	0.122985	3.14855
Mex3d	2.68151	0.000439098	0.0628851	3.14759
Ackr3	10.1162	0.000222206	0.0398975	3.14424
Tekt5	9.35544	0.000261406	0.0442918	3.13646
Gm5111	10.6725	0.00052629	0.0715398	3.12016
8030462N17Rik	3.01002	0.00052629	0.0715398	3.12016
Paqr9	8.65747	0.000250231	0.0430039	3.11751
Parvg	5.75696	0.000171421	0.0330671	3.11091
Wash	5.07111	0.000211297	0.0388077	3.10145
Pex12	9.06892	0.000231972	0.0410386	3.08295
Selplg	17.8844	4.78822e-05	0.0133959	3.08243
Hmgn5	3.33719	0.00131106	0.11994	3.07544
Fgd2	7.29175	0.000284597	0.046581	3.07466
Zfp946	5.20723	0.000515822	0.0713257	3.0705
Mettl7a1	3.71534	0.00120761	0.115483	3.06745
Gpsm3	2.97894	0.00193466	0.145009	3.0632
Pla2g16	3.19871	0.00131003	0.11994	3.05587
1700003E16Rik	4.92217	0.000672417	0.0829659	3.05515
Hist1h4d	272.218	0.000198018	0.0372212	3.04726
Txlng	2.34037	0.000864415	0.0962863	3.03439
Cdhr1	1.38625	0.00135882	0.121536	3.02961
1700019G17Rik	2.77121	0.000879647	0.0966407	3.02565
Klhl4	1.09722	0.0022481	0.155429	3.01898
Vwa7	0.988087	0.0022481	0.155429	3.01898
Snrpf	4.6	0.00260925	0.165276	3.01021
Ccdc122	2.17304	0.00260925	0.165276	3.01021
Rab11fip4os1	1.71001	0.00260925	0.165276	3.01021
Upb1	2.04712	0.00140568	0.122985	3.0089
Sox13	1.76362	0.00140568	0.122985	3.0089
Wasf3	2.12496	0.00173463	0.137988	2.99765
Disp1	1.1343	0.00173463	0.137988	2.99765
Axl	2.67886	0.00078012	0.0906749	2.99511
Fkbp14	3.69894	0.000839029	0.0952218	2.99017
Arhgef33	2.17961	0.00125447	0.117901	2.98235
Fgfr2	1.53795	0.00121914	0.115483	2.97627
Nlgn2	4.84059	0.000390237	0.0583173	2.95561
C130074G19Rik	4.8548	0.00100467	0.105868	2.95001
Eltd1	3.50427	0.00104992	0.108921	2.93895
Ldb3	1.87863	0.00180167	0.141199	2.92462
Fxn	7.6257	0.00143142	0.124332	2.92417
Dll1	3.51458	0.00123289	0.116327	2.92404
Pbx2	4.22503	0.00131844	0.120048	2.92382
4632428N05Rik	5.07246	0.00100309	0.105868	2.92171
Pknox1	4.82886	0.000660002	0.082278	2.91558
Dbx2	3.98086	0.0014249	0.124214	2.91498
Cd320	7.0098	0.00072883	0.0872421	2.91446
AI464131	2.53699	0.00121759	0.115483	2.91102
Pcsk6	1.57856	0.00235825	0.160281	2.91026
Slc6a11	2.45772	0.00139173	0.122985	2.89331
Tsacc	11.4485	0.00268121	0.165835	2.89112
Zfp536	1.2484	0.00268121	0.165835	2.89112
Ripk1	1.6618	0.00220404	0.155056	2.88978
Bcl2a1b	5.91954	0.0039382	0.200748	2.8829
Zfp438	1.40933	0.0039382	0.200748	2.8829
Atp13a5	1.02785	0.0039382	0.200748	2.8829
Gm9899	2.36797	0.000953039	0.103289	2.87898
Snrpn	1.74262	0.00453863	0.21328	2.86598
Tcfl5	1.60444	0.00453863	0.21328	2.86598
Cdc42ep1	1.393	0.00453863	0.21328	2.86598
2310009B15Rik	12.743	0.0025737	0.16495	2.86265
BC065397	3.28412	0.00182445	0.141615	2.8611
Endov	1.577	0.00261035	0.165276	2.85146
Hlx	1.52775	0.00507731	0.228336	2.84796
Slc32a1	3.51918	0.0018352	0.141615	2.84089
Fibcd1	2.90097	0.00120503	0.115483	2.83976
Gpr146	4.76398	0.00138004	0.122524	2.83933
Ido1	7.4481	0.00185489	0.141678	2.83538
Gm1821	59.7149	0.000298037	0.0478052	2.82887
Cdk3-ps	4.95968	0.00301738	0.176735	2.8119
Slc22a8	6.79474	0.0007983	0.0923418	2.81171
Chic1	3.51356	0.000760356	0.0900732	2.81093
Pthlh	3.75593	0.00361101	0.193068	2.80269
B930059L03Rik	2.66377	0.00642954	0.257563	2.79743
Rsl1	1.70117	0.00642954	0.257563	2.79743
Tuft1	1.35841	0.00642954	0.257563	2.79743
Pdzd7	0.891337	0.00642954	0.257563	2.79743
Prelp	3.39874	0.00257777	0.16495	2.79738
Vav1	1.29992	0.00410344	0.205005	2.78843
2700049A03Rik	0.864981	0.00494498	0.224908	2.78295
Zfp64	7.6204	0.00208617	0.150731	2.77365
Bcas1	7.91384	0.0015366	0.128817	2.76747
Mdk	14.3771	0.00223878	0.155429	2.76702
Rdm1	3.46258	0.00649385	0.258679	2.7663
Sdsl	3.14467	0.00649385	0.258679	2.7663
Vamp8	8.67246	0.00400391	0.203226	2.76627
Haus3	3.89244	0.00389828	0.200748	2.76406
C1qc	85.6512	1.4625e-06	0.000977436	2.76378
Igtp	3.07696	0.00608798	0.250388	2.76073
AW112010	7.66435	0.00419159	0.206499	2.75751
Det1	2.67924	0.00419159	0.206499	2.75751
Nmnat1	9.06245	0.00331051	0.186247	2.74725
Htr6	3.51401	0.00556216	0.241562	2.7384
Orai3	4.88808	0.0033348	0.186247	2.73723
1700017B05Rik	3.35539	0.00170098	0.136419	2.72935
Ick	1.67815	0.0028434	0.171031	2.72512
Rbm12b1	1.91089	0.00642817	0.257563	2.71903
Ntn1	0.987531	0.00525285	0.234044	2.71168
P2ry13	11.8567	0.000602031	0.0762362	2.70357
Prrc2a	2.49468	0.0018951	0.143114	2.6962
Dach2	1.08414	0.00537462	0.237272	2.68076
4930570G19Rik	26.3131	0.0015851	0.130597	2.6645
Mobp	14.4221	0.0071831	0.271738	2.66382
Abcg2	14.6507	0.000690151	0.0842895	2.66148
Ccdc85c	1.95163	0.0103425	0.325155	2.65829
6430571L13Rik	1.18306	0.0103425	0.325155	2.65829
Insm1	0.999066	0.0103425	0.325155	2.65829
Zfp65	0.762418	0.0103425	0.325155	2.65829
Pdgfrb	1.32455	0.00551058	0.23976	2.65626
Pygo1	1.61626	0.0102968	0.325155	2.65132
Cebpd	1.24795	0.0102968	0.325155	2.65132
Lgr5	3.42015	0.0032147	0.183862	2.6484
Rab10os	11.9422	0.00366039	0.193984	2.6465
Ebf4	5.13077	0.00350426	0.191086	2.64638
Dlk1	1.10786	0.00933994	0.311776	2.63703
Sema6c	21.6076	0.00184731	0.141678	2.6363
Cacna1h	3.45863	0.00130622	0.11994	2.62826
Epas1	2.99788	0.00301904	0.176735	2.62316
1700048O20Rik	8.14975	0.00641052	0.257563	2.61944
Cd48	4.18865	0.0107553	0.327975	2.61831
Xrra1	1.81811	0.0107553	0.327975	2.61831
Hpse	1.55206	0.0107553	0.327975	2.61831
Vwa5a	1.32456	0.00819851	0.290083	2.61777
Cpxm1	1.27273	0.0113892	0.337884	2.61497
Arhgef5	0.56987	0.0113892	0.337884	2.61497
Simc1	4.62153	0.00239474	0.160943	2.6128
Stambpl1	7.70056	0.0036037	0.193068	2.60076
Sncaip	3.86239	0.00428893	0.208468	2.59696
AI848285	15.7024	0.00272927	0.167516	2.59471
Msi2	1.06986	0.00757971	0.279188	2.59262
S1pr1	15.5995	0.000511156	0.0710891	2.58573
Grin2c	1.61557	0.00768744	0.281094	2.57726
Exog	8.45107	0.00105481	0.108921	2.55994
Zfp78	1.7446	0.00794739	0.284969	2.55137
Chrm4	6.07855	0.00673775	0.263166	2.55039
Slc46a3	2.21228	0.0119984	0.346779	2.5486
Sox9	2.62751	0.00628772	0.255114	2.54619
Obfc1	10.8612	0.00391631	0.200748	2.54283
Lincpint	19.105	0.00537258	0.237272	2.53214
Leng9	6.29158	0.00705022	0.269532	2.52996
Gm20605	1.9087	0.00783439	0.282347	2.5265
Il3ra	2.91451	0.0148239	0.392801	2.52609
Lilrb4	2.70855	0.0148239	0.392801	2.52609
Ptprv	4.28514	0.00217064	0.154292	2.52396
Evc2	0.988924	0.0131483	0.36572	2.52324
Zc3h4	2.17815	0.00654051	0.258823	2.52154
Ercc5	5.66755	0.00412395	0.205005	2.51943
Gm5607	2.08461	0.00821603	0.290276	2.50938
Pla2g5	2.79318	0.016787	0.415256	2.50853
2010320M18Rik	8.61604	0.0105013	0.327954	2.50753
Art3	6.71193	0.00679801	0.26466	2.50398
Zfp418	3.53993	0.00893249	0.304413	2.50304
Lrrc32	2.23048	0.00941314	0.312225	2.50264
Rhbdl2	2.10309	0.0171476	0.415256	2.4978
Erich2	1.46339	0.0171476	0.415256	2.4978
Rad51ap1	1.3948	0.0171476	0.415256	2.4978
Wdr76	0.603079	0.0171476	0.415256	2.4978
Slc12a4	2.84969	0.0106613	0.327954	2.49125
1700001O22Rik	8.47283	0.0070787	0.269532	2.48418
Pcnxl2	7.22141	0.000139628	0.0284699	2.48308
Elk3	4.28285	0.00477173	0.219518	2.47384
Emcn	6.73655	0.0100404	0.323389	2.4668
Lmf1	13.2204	0.00252112	0.163059	2.44943
Zfp772	3.23474	0.0119449	0.346675	2.44935
Tor1aip1	5.9004	0.00383386	0.200394	2.44524
Inpp5e	4.01467	0.0118809	0.345953	2.44417
Bud13	4.16799	0.0105654	0.327954	2.43927
Slco1c1	11.4983	0.00246512	0.162681	2.43846
Polr2l	10.8232	0.00497251	0.225733	2.43046
Trpv6	4.94104	0.00846456	0.296877	2.42939
Nfkbie	2.76692	0.01377	0.376486	2.41858
Pbxip1	3.12978	0.00726993	0.272877	2.41731
Dlx6	7.06846	0.0151304	0.394836	2.40941
Tnni1	3.07753	0.0217122	0.45921	2.40541
Sox18	2.06436	0.0217122	0.45921	2.40541
Lck	1.53947	0.0217122	0.45921	2.40541
Edn1	1.42585	0.0217122	0.45921	2.40541
Gpr68	1.14459	0.0217122	0.45921	2.40541
Rac2	1.10086	0.0217122	0.45921	2.40541
Pcdh18	0.64671	0.0217122	0.45921	2.40541
Sh3d19	0.891497	0.0154479	0.398796	2.40487
Zfp189	2.32262	0.014999	0.39447	2.40396
Il17d	17.7159	0.00455235	0.213449	2.40068
Hk1os	4.23818	0.0221424	0.463597	2.40004
Vsig2	2.01766	0.0221424	0.463597	2.40004
Ccr10	1.3685	0.0221424	0.463597	2.40004
A330050F15Rik	1.02816	0.0221424	0.463597	2.40004
Map3k15	0.542931	0.0221424	0.463597	2.40004
Med26	4.22119	0.0108206	0.328601	2.3979
Dmkn	15.9738	0.00161821	0.13198	2.39001
Tmem198b	3.39204	0.0160214	0.407479	2.3846
Zfp784	6.47582	0.00950139	0.313116	2.38433
A330009N23Rik	8.64144	0.0117951	0.345664	2.38131
Cdkn1a	16.3402	0.00224534	0.155429	2.38021
Rfx5	4.85056	0.0060331	0.250235	2.37984
Hebp1	3.64436	0.0205655	0.450643	2.37901
B930003M22Rik	3.16162	0.0205655	0.450643	2.37901
Scn2b	12.1295	6.22743e-05	0.0156075	2.37608
Tmco6	4.67198	0.0127812	0.361358	2.37208
Cntn3	3.11432	0.00873589	0.301759	2.36592
Zfp324	2.67196	0.0111379	0.334353	2.36457
Srbd1	2.03615	0.0181641	0.42701	2.36424
Wdr5b	4.58338	0.0165839	0.41316	2.36388
Tnfaip8l1	8.31427	0.00721013	0.272332	2.36276
Trpc7	3.78179	0.0135273	0.371963	2.36198
Zfp646	2.24901	0.0128039	0.361575	2.3558
Slc19a3	3.3923	0.0243379	0.48143	2.35115
4930503L19Rik	5.79558	0.0120945	0.347662	2.34508
Doc2g	11.3076	0.00878024	0.301861	2.3388
4930452B06Rik	5.17883	0.0129995	0.364108	2.33791
Higd1b	7.07813	0.0210314	0.45505	2.33781
Flt1	3.45306	0.00938178	0.311776	2.33218
Cyb561a3	12.4318	0.00150681	0.12782	2.32965
Wfdc17	15.0752	0.0193274	0.437458	2.32785
Fcrls	18.5093	0.0025154	0.163059	2.32432
Ptges3l	3.36273	0.0221571	0.463597	2.32405
Cdh22	3.63655	0.0131866	0.366362	2.32366
Slc25a29	10.5048	0.00785824	0.282615	2.32292
Ttc7	2.15241	0.0203097	0.448304	2.32253
4931440P22Rik	2.47289	0.0270094	0.49268	2.32045
Tgfbr2	3.40776	0.0106728	0.327954	2.32
Gadd45g	51.976	0.000125882	0.0272748	2.31701
Farp2	1.64924	0.018308	0.427474	2.31656
2610307P16Rik	3.87752	0.0272998	0.496155	2.31302
Csf3r	2.39777	0.0272998	0.496155	2.31302
Klf12	4.55266	0.00541484	0.23861	2.31183
Tnnt1	5.80257	0.0214244	0.45921	2.31003
Smtn	7.51649	0.00615166	0.251859	2.30932
Lrrc23	3.41527	0.0233463	0.47473	2.30751
Taf4b	2.06399	0.0159824	0.407349	2.30728
Dennd4c	0.907717	0.0233168	0.47473	2.30431
Adssl1	10.4264	0.00855541	0.298756	2.30422
Fam98b	6.34666	0.0134966	0.371779	2.30204
Grm4	10.1939	0.00188948	0.143114	2.302
Ermard	2.29331	0.0229304	0.470738	2.30141
S100a16	38.4681	0.00227094	0.15625	2.30119
Dmrtc1a	7.0997	0.0199036	0.443819	2.29982
Wbp1l	5.98032	0.00779593	0.28206	2.29874
Snhg4	5.06952	0.0257166	0.488802	2.29862
Nat1	1.56	0.0287599	0.503097	2.29461
Lat2	1.28347	0.0287599	0.503097	2.29461
Tgfb1	1.00275	0.0287599	0.503097	2.29461
Foxf1	0.865878	0.0287599	0.503097	2.29461
Chtf18	0.676032	0.0287599	0.503097	2.29461
Heyl	0.463317	0.0287599	0.503097	2.29461
Celsr1	0.190023	0.0287599	0.503097	2.29461
Fblim1	2.84831	0.028926	0.503097	2.29154
Ptprb	0.725946	0.028926	0.503097	2.29154
Smim11	64.5959	0.002317	0.157923	2.2887
Calb2	27.226	0.0043834	0.209764	2.28666
Nrarp	6.56134	0.0174206	0.418437	2.28448
Slc16a4	2.69524	0.0242951	0.48143	2.28209
Ppp1r14a	4.93706	0.030176	0.512494	2.27468
Trhr2	1.9564	0.030176	0.512494	2.27468
Prr22	1.94191	0.030176	0.512494	2.27468
Slc8b1	0.91217	0.030176	0.512494	2.27468
Wdr92	4.85701	0.0118392	0.345953	2.27398
Dhx37	3.00013	0.0228624	0.470371	2.27245
Chrna10	3.15433	0.0304456	0.512611	2.27126
Thsd1	1.78935	0.0304456	0.512611	2.27126
Mirg	13.912	0.0119598	0.34669	2.26358
Ly86	12.6004	0.0198716	0.443517	2.25919
Alg12	6.38417	0.0204289	0.449698	2.25611
Spry1	8.03563	0.00867049	0.300594	2.25455
Nudt6	4.62643	0.02661	0.49016	2.25245
Lsr	2.29515	0.02661	0.49016	2.25245
Ly6c1	89.2562	0.00117722	0.115483	2.24904
Crybb1	8.25455	0.0321009	0.524975	2.24885
Usp6nl	1.49383	0.0321009	0.524975	2.24885
Ifi35	10.6592	0.014463	0.389239	2.24785
Phospho2	10.4278	0.00783907	0.282347	2.24752
Cenpf	0.933364	0.0194975	0.438831	2.24605
Etohd2	2.21997	0.0249177	0.48498	2.24337
Nckap5l	1.43379	0.0249177	0.48498	2.24337
Gpr37l1	20.7487	0.0028709	0.171399	2.24144
Rad9a	17.3808	0.00149815	0.12782	2.24134
Nol9	13.2002	0.00283205	0.170775	2.23811
Nts	8.72875	0.0194664	0.438831	2.23672
2610507I01Rik	5.17346	0.0148455	0.392941	2.23408
Jade3	1.47961	0.0278473	0.500167	2.23185
Wtip	4.14314	0.025043	0.485258	2.23074
Pecam1	2.21235	0.0243109	0.48143	2.22989
Ptplb	8.42311	0.00254751	0.163885	2.2261
Ptger1	3.46846	0.0352495	0.541227	2.22597
C030037D09Rik	6.14167	0.0338818	0.53402	2.22459
I830077J02Rik	6.08405	0.0338818	0.53402	2.22459
Adora2b	3.51714	0.0338818	0.53402	2.22459
Dennd1c	2.57263	0.0338818	0.53402	2.22459
Ocln	2.03183	0.0338818	0.53402	2.22459
Tor3a	1.98458	0.0338818	0.53402	2.22459
Nfatc1	1.32467	0.0338818	0.53402	2.22459
4930453N24Rik	9.47657	0.019557	0.439347	2.22352
Erdr1	20.51	0.0138906	0.378064	2.2223
Ercc8	7.53697	0.0144867	0.389442	2.2187
Mfap1a	3.60795	0.0181165	0.426918	2.21794
Mmp15	0.966908	0.0348016	0.539167	2.21325
Fam110a	4.56627	0.0310621	0.518995	2.21137
Gpr34	17.7356	0.00238918	0.160943	2.2109
Ttc22	2.5048	0.0293081	0.506752	2.21056
Zfp560	3.33624	0.0140721	0.381521	2.20777
Ptgs1	5.92205	0.0140148	0.380581	2.20476
Ercc6l2	3.9097	0.00969455	0.316167	2.20384
Tmem240	7.87728	0.0228205	0.470087	2.20014
Mlxipl	1.29779	0.0322942	0.526066	2.19946
Zfp711	1.72842	0.0263443	0.49016	2.19912
Slc9a3r1	16.0704	0.00621207	0.253326	2.19882
Aph1b	3.91125	0.012935	0.362722	2.19815
Nle1	8.49586	0.0160941	0.408033	2.19698
Adck4	7.52038	0.0139071	0.378085	2.19445
Park2	1.77859	0.0314249	0.522157	2.19337
Ctsw	4.67936	0.0365352	0.550107	2.18824
Gsx2	3.46245	0.0365352	0.550107	2.18824
Adrb2	2.54076	0.0365352	0.550107	2.18824
Meox2	2.45527	0.0365352	0.550107	2.18824
Rdh9	2.13676	0.0365352	0.550107	2.18824
Tor4a	1.68173	0.0365352	0.550107	2.18824
Wdr65	1.4801	0.0365352	0.550107	2.18824
Rassf2	1.2048	0.0365352	0.550107	2.18824
Spink8	7.61983	0.0332074	0.531583	2.18797
Zfp184	3.50221	0.0278771	0.500167	2.18593
Tjap1	8.33996	0.0111451	0.334353	2.18539
Tpm2	7.05639	0.0108315	0.328601	2.18049
Gm11974	10.9392	0.0299192	0.511843	2.18022
Cdca4	5.1655	0.0215957	0.45921	2.17877
Zfp202	2.0458	0.0286271	0.503097	2.178
Lrp10	10.2776	0.007964	0.28514	2.17669
E530011L22Rik	2.51733	0.0322808	0.526066	2.17496
Heatr2	2.37436	0.025139	0.485408	2.17143
Cenpq	2.31959	0.0393347	0.569436	2.17133
Jam2	1.59737	0.0297737	0.510224	2.16447
Thap1	2.84609	0.0327336	0.529235	2.16051
Trem2	18.5205	0.00871142	0.301578	2.1585
Ptpn23	3.37496	0.0145426	0.389719	2.15751
Mlc1	9.71483	0.00831417	0.292122	2.15649
Zar1l	4.48792	0.0390717	0.568518	2.15303
Srpk3	2.00276	0.0390717	0.568518	2.15303
Efna1	7.6886	0.0265252	0.49016	2.15215
Efemp2	7.15	0.0265252	0.49016	2.15215
Notch3	0.845148	0.0327024	0.529133	2.15076
Gpr45	1.89363	0.0370047	0.552778	2.14743
Glul	15.0615	0.00195307	0.145308	2.14708
Thbs3	3.53642	0.0234194	0.47473	2.14604
Pigx	19.578	0.0152832	0.396672	2.14512
Bahd1	3.35504	0.018214	0.42701	2.14419
Mertk	4.25835	0.020287	0.448304	2.14355
Gkn3	6.3611	0.0400994	0.569436	2.14246
Mag	2.07843	0.0400994	0.569436	2.14246
Eya2	2.05138	0.0400994	0.569436	2.14246
Slc52a3	1.87314	0.0400994	0.569436	2.14246
Trim14	1.57439	0.0400994	0.569436	2.14246
Mybpc2	1.39193	0.0400994	0.569436	2.14246
Fgl2	1.33838	0.0400994	0.569436	2.14246
Tlr7	1.32956	0.0400994	0.569436	2.14246
Aoc3	1.14749	0.0400994	0.569436	2.14246
Abcc9	0.678643	0.0400994	0.569436	2.14246
Col27a1	2.31779	0.0166352	0.41316	2.14237
Ccl4	8.03542	0.037731	0.559281	2.13924
Gls2	11.2835	0.00725629	0.272791	2.13921
Gstk1	7.08732	0.0339411	0.53402	2.13474
Fam175a	2.63754	0.0339411	0.53402	2.13474
Sox10	3.82037	0.0276073	0.498299	2.12846
Ndrg2	87.9798	4.41412e-07	0.000393347	2.12274
Adcy7	1.85196	0.0303534	0.512494	2.12264
Zfpm1	2.17303	0.0329867	0.530177	2.1212
Zranb3	1.42092	0.0402832	0.570797	2.11993
Pltp	36.5145	0.000554904	0.0725597	2.11467
Nrm	7.68355	0.0260424	0.489611	2.11435
Slc9a2	1.3021	0.0408309	0.57249	2.11415
Rimkla	4.68262	0.0161794	0.408631	2.11347
Phf14	3.73194	0.00858021	0.299188	2.11052
Dcdc2a	2.10603	0.0433364	0.585375	2.10818
Gper1	1.96669	0.0433364	0.585375	2.10818
Fam189a1	7.0005	0.00887588	0.303775	2.10396
Kctd7	0.968172	0.0459342	0.59804	2.1025
Tnfaip6	2.29712	0.0446132	0.592932	2.10175
Fam161a	1.89865	0.0446132	0.592932	2.10175
Lhx2	1.64623	0.0446132	0.592932	2.10175
Nsl1	1.23703	0.0446132	0.592932	2.10175
H2-T23	19.3934	0.00738838	0.275604	2.10174
Tmem53	11.8233	0.0244184	0.481957	2.10065
2310047M10Rik	3.99515	0.0380755	0.560683	2.10055
Pcdhb16	1.41509	0.0370557	0.552778	2.09893
Klhdc8b	5.85138	0.0193041	0.437458	2.09867
2210016F16Rik	5.83039	0.0207708	0.45226	2.09814
Kcnj11	4.67795	0.0253835	0.486289	2.09644
Casp3	2.136	0.0418693	0.577293	2.09502
Pqlc1	15.9781	0.00412298	0.205005	2.09326
Ccdc28b	60.42	0.000488713	0.0695765	2.09271
Atp1a2	13.3274	2.82309e-05	0.00900197	2.09242
Yipf1	34.7067	0.000988094	0.10566	2.09016
Rell1	5.33706	0.0254651	0.486909	2.08675
Wdr55	6.39117	0.0332499	0.53191	2.08643
Tmem104	2.59084	0.039556	0.569436	2.08531
Ldhd	6.01086	0.0244147	0.481957	2.08522
Cd97	2.36121	0.04218	0.579583	2.08364
Nudt14	4.43518	0.0480702	0.607137	2.0829
Ntn5	1.78714	0.0480702	0.607137	2.0829
Vgll4	12.2964	0.0261666	0.489954	2.08272
Asb11	7.86146	0.033905	0.53402	2.08201
Gm5868	3.13314	0.0451652	0.593812	2.08192
Oas1b	2.35369	0.0451652	0.593812	2.08192
Fam69c	2.00824	0.0451652	0.593812	2.08192
Foxl2	1.71577	0.0451652	0.593812	2.08192
Edn3	1.45189	0.0451652	0.593812	2.08192
Nkd2	1.34194	0.0451652	0.593812	2.08192
Colec12	1.30154	0.0451652	0.593812	2.08192
Tex15	0.51424	0.0451652	0.593812	2.08192
Ccdc177	1.87013	0.0374245	0.556354	2.07881
Cand2	1.27157	0.0502606	0.611309	2.0772
Mirlet7a-2	19.8016	0.046605	0.600276	2.07686
Nrp	1.62475	0.046605	0.600276	2.07686
1700023F06Rik	1.58545	0.046605	0.600276	2.07686
0610040J01Rik	1.01655	0.046605	0.600276	2.07686
Lhx8	0.961535	0.046605	0.600276	2.07686
Atg4a	0.898372	0.046605	0.600276	2.07686
Wnt8b	0.563079	0.046605	0.600276	2.07686
Mpeg1	0.438412	0.046605	0.600276	2.07686
Cep192	0.234889	0.046605	0.600276	2.07686
LOC101056043	5.17885	0.0326406	0.528714	2.07596
Ap1m2	1.91588	0.0481218	0.607137	2.07593
Syde1	1.00921	0.0481218	0.607137	2.07593
Il10rb	7.51338	0.0250025	0.48513	2.07272
Kctd10	5.42581	0.0209451	0.454174	2.07204
Cd37	3.63233	0.0471258	0.60279	2.07136
Casp6	3.06065	0.0471258	0.60279	2.07136
Tfeb	1.90962	0.0471258	0.60279	2.07136
Dancr	14.8187	0.0265229	0.49016	2.07077
Ccl12	9.00055	0.0445011	0.592932	2.06879
Tcf3	9.70202	0.00458764	0.213449	2.06697
Slc35e3	4.48936	0.022437	0.466178	2.06403
Hira	3.75383	0.0205913	0.450798	2.06389
Gng13	101.121	0.00127193	0.118614	2.05892
Fcgrt	9.20849	0.0287788	0.503097	2.05638
AA388235	1.17322	0.0475013	0.6047	2.05523
Klhl40	5.60422	0.0301886	0.512494	2.05258
Tenc1	4.825	0.0203044	0.448304	2.0496
Rpl36al	59.4172	0.00502989	0.227752	2.04943
S100a1	31.2514	0.0166314	0.41316	2.04678
Gm5617	2.59091	0.04992	0.60996	2.04636
Tmem54	1.51296	0.04992	0.60996	2.04636
Oaz3	1.4437	0.04992	0.60996	2.04636
Fam71f2	1.3946	0.04992	0.60996	2.04636
Cdkn2b	1.17735	0.04992	0.60996	2.04636
Gm7854	1.14528	0.04992	0.60996	2.04636
Tmem51os1	0.932903	0.04992	0.60996	2.04636
Sfrp5	0.863181	0.04992	0.60996	2.04636
Slc2a4	0.581164	0.04992	0.60996	2.04636
Ptger2	0.435256	0.04992	0.60996	2.04636
Tlr13	0.408581	0.04992	0.60996	2.04636
Pcdhb19	0.347909	0.04992	0.60996	2.04636
Rpp38	24.4328	0.0147969	0.392801	2.04612
Safb2	21.0575	0.000364803	0.0555517	2.04307
Ssh1	1.66395	0.0503079	0.611309	2.04291
Gpam	1.37967	0.0503079	0.611309	2.04291
Scrt2	2.8559	0.0414319	0.57571	2.04263
Snhg8	7.61876	0.0480882	0.607137	2.04098
Kctd16	4.87616	0.0451091	0.593812	2.04063
Adipor2	1.67953	0.0451091	0.593812	2.04063
Suv420h2	11.758	0.01135	0.337553	2.03747
Myo16	1.35109	0.0407303	0.57188	2.03517
Zfp110	3.8882	0.0280241	0.501309	2.03451
Gadd45b	18.4423	0.0130177	0.364193	2.03278
Pcsk2os1	2.28683	0.0448837	0.593812	2.03138
Phf6	460.356	2.71015e-09	5.01587e-06	2.02978
Hnrnpf	5.51506	0.0311886	0.520387	2.02877
Fam98c	29.3856	0.00222055	0.155429	2.02766
Heatr1	3.15894	0.0268156	0.490633	2.02597
Traf3ip1	2.82521	0.0443117	0.5923	2.02547
Cdhr3	1.44161	0.0539479	0.626609	2.02259
Sod3	3.18659	0.0479412	0.606768	2.0196
Cyp2j9	6.26376	0.0451061	0.593812	2.01901
Pnpla7	2.65346	0.0451061	0.593812	2.01901
Smurf1	13.4953	0.00121363	0.115483	2.01863
Tcf7	4.3454	0.040533	0.570981	2.01433
Lcat	4.22486	0.0476799	0.605691	2.01169
2810454H06Rik	1.02129	0.058953	0.646901	2.01084
Dot1l	3.15558	0.0221494	0.463597	2.00957
Tmcc3	3.05287	0.0265969	0.49016	2.00919
6330418K02Rik	4.8625	0.0521033	0.619676	2.00848
2810410L24Rik	2.11079	0.0521033	0.619676	2.00848
Fam221b	2.04374	0.0521033	0.619676	2.00848
Irf7	2.04027	0.0521033	0.619676	2.00848
Slc6a20a	1.90238	0.0521033	0.619676	2.00848
2610020H08Rik	1.79438	0.0521033	0.619676	2.00848
Dkk1	1.61141	0.0521033	0.619676	2.00848
Ccdc114	1.46886	0.0521033	0.619676	2.00848
Fcgr1	1.3917	0.0521033	0.619676	2.00848
BB031773	0.985803	0.0521033	0.619676	2.00848
Prdm1	0.700585	0.0521033	0.619676	2.00848
Adamts9	0.596937	0.0521033	0.619676	2.00848
Intu	0.564132	0.0521033	0.619676	2.00848
Wdfy4	0.372184	0.0521033	0.619676	2.00848
Cep97	15.5397	0.00195677	0.145308	2.00815
Adamtsl2	2.44946	0.0499681	0.60996	2.00806
Bcl9	1.6977	0.0401161	0.569436	2.00397
2610002J02Rik	30.1515	0.00401215	0.203226	2.00205
Henmt1	3.34813	0.0486847	0.609763	2.00039
Clgn	3.66288	0.0547753	0.629668	2.00007
Gng5	19.4943	0.0405681	0.570981	1.99951
Atp1a4	2.83912	0.0394332	0.569436	1.99876
Csrp2	11.9813	0.0474155	0.604569	1.99653
Hcn2	7.04614	0.0143694	0.387587	1.99629
Panx2	3.56681	0.0391322	0.568533	1.99584
Carns1	1.68576	0.0538527	0.626243	1.99365
Fcer1g	45.3724	0.00912103	0.307787	1.99136
Podxl	2.6777	0.0300494	0.512494	1.99032
Rnaseh1	14.5066	0.0153592	0.398215	1.98954
Fgf1	1.99789	0.0482611	0.607209	1.98783
Slc30a10	0.766877	0.0592881	0.648101	1.98668
Lsm7	83.0764	0.0021621	0.154292	1.98599
Klf2	15.2569	0.0266471	0.49016	1.98573
Vtn	26.021	0.00224618	0.155429	1.98449
Lgals9	7.48882	0.0400987	0.569436	1.98436
Knop1	5.41252	0.0149981	0.39447	1.98235
Fosl2	7.69055	0.00219384	0.154791	1.98128
A230077H06Rik	1.1028	0.0577228	0.640666	1.98076
Pls1	0.870429	0.0577228	0.640666	1.98076
Slc2a12	0.85539	0.0577228	0.640666	1.98076
Fgfr3	4.07368	0.0275501	0.497813	1.97917
Shd	10.4263	0.0328514	0.529351	1.97311
Ice2	2.38003	0.0570343	0.63855	1.97249
Zw10	11.8568	0.00934197	0.311776	1.97059
Fam63a	3.37077	0.0455924	0.595522	1.96917
Tmem242	26.9272	0.0112651	0.336377	1.96776
Hyi	6.53099	0.0518429	0.619676	1.96735
Vrk3	19.2902	0.00934081	0.311776	1.96561
9430008C03Rik	2.59052	0.0554558	0.632883	1.96308
Sdcbp2	2.73792	0.0616755	0.659905	1.96283
Pigl	4.20054	0.0499456	0.60996	1.95924
Flt3l	3.2295	0.0649402	0.673118	1.95639
Dnajc24	3.80696	0.064128	0.671426	1.9507
Lsmem1	3.75988	0.064128	0.671426	1.9507
Zkscan14	8.35114	0.0316564	0.522922	1.94991
Sqrdl	4.36381	0.0556822	0.633434	1.94884
Ankrd29	6.23969	0.0308524	0.518011	1.94874
Tmem181a	3.40564	0.0335535	0.533823	1.94778
Atp1b2	12.1251	0.00431704	0.209411	1.94386
Enoph1	29.1108	0.000807643	0.0929755	1.94298
Mepce	3.92268	0.041696	0.577127	1.93857
Zdhhc23	4.79773	0.0600471	0.65225	1.93724
Rasgrp3	2.44943	0.0487531	0.60996	1.93688
Aspscr1	25.9478	0.00446712	0.211573	1.93523
Klf15	8.75794	0.0263854	0.49016	1.93342
Wwc2	6.58506	0.00582658	0.246809	1.93077
Fam195a	26.8253	0.0172567	0.416199	1.9286
Fan1	1.73131	0.0621636	0.660242	1.92772
Zcchc4	5.04078	0.0536902	0.626169	1.9272
Elac2	12.3528	0.00567358	0.244611	1.92492
Uevld	1.03368	0.0685806	0.687807	1.92452
Ccno	2.44283	0.0686553	0.687983	1.924
Irf3	11.8796	0.0258645	0.488802	1.92252
H2-T10	1.05536	0.0709975	0.69605	1.92241
Ppfibp2	0.864645	0.0709975	0.69605	1.92241
Arhgef15	11.8405	0.00167308	0.135061	1.92226
Gm13889	38.6272	0.00150273	0.12782	1.9221
Rassf1	15.3426	0.0101813	0.325155	1.91936
Stx2	5.7182	0.0381954	0.561166	1.91931
Rgs3	0.779568	0.071581	0.700098	1.91845
Paqr6	1.60858	0.0726597	0.703781	1.91308
1810032O08Rik	1.34518	0.0726597	0.703781	1.91308
Fhl4	1.00612	0.0726597	0.703781	1.91308
Ikzf1	0.520304	0.0726597	0.703781	1.91308
Nostrin	4.00378	0.0625891	0.662056	1.91217
Tmem186	13.2284	0.00368883	0.195062	1.91191
2810025M15Rik	8.87692	0.0495216	0.60996	1.91165
2018-03-09	5.30482	0.0495216	0.60996	1.91165
Mgat5	4.48621	0.0380715	0.560683	1.91134
Eef2k	6.00737	0.00969789	0.316167	1.90916
Mri1	9.31511	0.0267454	0.490633	1.90706
Acss1	1.75396	0.0642306	0.671426	1.90647
Ddx54	9.51916	0.00391988	0.200748	1.90415
Nfatc2	2.11557	0.0453697	0.594551	1.9025
Cntrob	2.93985	0.056847	0.638362	1.89655
Nrde2	8.57539	0.0112581	0.336377	1.89593
H2-Ke6	73.4667	0.000159302	0.0314165	1.8952
Bysl	11.1514	0.00294212	0.174784	1.89146
Armcx3	4.70501	0.0331771	0.531452	1.89111
Akip1	14.83	0.0412637	0.57571	1.8905
Traf5	3.27221	0.0635449	0.669158	1.88961
Gatm	13.1716	0.0145864	0.389861	1.88931
Homer3	2.42754	0.0699641	0.692656	1.88791
Adap2	4.07007	0.0708937	0.69605	1.88458
Frs3	6.98753	0.0384937	0.56473	1.88404
Slc9a1	7.72479	0.0106708	0.327954	1.88157
Gm20300	4.26894	0.0390205	0.568518	1.88073
Spata33	5.56465	0.0656611	0.673118	1.88043
7630403G23Rik	2.66404	0.0656611	0.673118	1.88043
Prrxl1	1.85967	0.0656611	0.673118	1.88043
4930579F01Rik	1.68075	0.0656611	0.673118	1.88043
Serpina3g	1.42697	0.0656611	0.673118	1.88043
Nodal	1.37655	0.0656611	0.673118	1.88043
2900052N01Rik	1.11508	0.0656611	0.673118	1.88043
AU022754	0.968578	0.0656611	0.673118	1.88043
Ptpn20	0.932844	0.0656611	0.673118	1.88043
Adcy4	0.849039	0.0656611	0.673118	1.88043
Nfam1	0.740619	0.0656611	0.673118	1.88043
Prr5l	0.679031	0.0656611	0.673118	1.88043
Csf2rb	0.604929	0.0656611	0.673118	1.88043
Cep152	0.499738	0.0656611	0.673118	1.88043
Megf10	0.383616	0.0656611	0.673118	1.88043
Nwd1	0.373186	0.0656611	0.673118	1.88043
Ccdc93	2.83179	0.0292879	0.506752	1.87895
1110057K04Rik	20.6881	0.000845779	0.0955373	1.8786
Bend7	1.61613	0.0701724	0.692798	1.87817
Bcat2	9.68591	0.0395706	0.569436	1.8747
Mmd2	25.8533	0.00175367	0.138338	1.87401
Lcorl	2.10096	0.0654528	0.673118	1.87333
Thrsp	12.1991	0.0502994	0.611309	1.8725
Fam184b	5.37884	0.0316136	0.522922	1.87176
Leprel4	4.89582	0.0723926	0.703781	1.86983
Tmcc2	15.9343	0.00110461	0.112139	1.86785
Ada	3.4439	0.0698878	0.692545	1.86738
Ankrd13a	14.1536	0.00387328	0.200748	1.86579
Dhx38	6.91603	0.00988334	0.320045	1.86294
Nr1h2	21.5297	0.00334011	0.186247	1.86168
Suv39h1	7.42557	0.0189627	0.435347	1.86124
Pi4k2b	1.64471	0.0784395	0.727031	1.86092
B4galt1	2.58567	0.0518618	0.619676	1.86084
Slc25a20	7.80303	0.0446651	0.592932	1.85986
Plekho1	16.3662	0.0314949	0.522922	1.8596
Hist1h1e	7.82479	0.0700837	0.692759	1.85764
Rif1	4.71672	0.013123	0.36572	1.85655
Rrp15	7.93524	0.0606923	0.65629	1.85633
Cdkl3	7.5098	0.0370653	0.552778	1.85594
2610203C20Rik	2.30034	0.0793438	0.73023	1.85407
BC089491	3.37751	0.079428	0.73023	1.85355
Emd	18.0096	0.0154814	0.39923	1.85237
Cenpc1	6.25821	0.0311831	0.520387	1.85223
Hist4h4	268.035	0.0413555	0.57571	1.85178
Sun2	2.21494	0.0692374	0.689107	1.85112
Saa3	5.19447	0.0751631	0.712279	1.84947
Ccdc153	2.53984	0.0751631	0.712279	1.84947
Tha1	1.49906	0.0751631	0.712279	1.84947
Bin2	1.39447	0.0751631	0.712279	1.84947
Prss56	1.37982	0.0751631	0.712279	1.84947
Fam220a	1.2549	0.0751631	0.712279	1.84947
Ppp1r3c	1.03074	0.0751631	0.712279	1.84947
Pkn3	0.941066	0.0751631	0.712279	1.84947
Ifitm3	47.6914	0.024688	0.48449	1.84924
Ccdc34	4.66994	0.0649883	0.673118	1.84719
Otof	4.03612	0.0128722	0.362227	1.84606
Pias4	28.341	0.0036108	0.193068	1.84158
Akr1b3	2.72198	0.0824912	0.743617	1.84058
Plcd3	1.25906	0.0824912	0.743617	1.84058
Nfkb1	5.26871	0.0314169	0.522157	1.83944
Tbl2	4.82586	0.0318334	0.523879	1.83738
Ap5b1	4.14964	0.0591272	0.646901	1.83717
Ppdpf	47.1762	0.00581204	0.246809	1.83657
Lamb2	3.1176	0.0396255	0.569436	1.83645
Elovl2	2.12025	0.0708155	0.695721	1.8328
Hist1h4i	35.8266	0.0792211	0.73023	1.83196
Lypd6	1.34883	0.0850254	0.753485	1.83116
Gnb1l	1.06051	0.0856648	0.756088	1.83002
1110038F14Rik	33.1702	0.00711533	0.270023	1.82981
Chsy1	3.85857	0.0457346	0.596086	1.82894
Kdm3b	2.452	0.0386785	0.566177	1.82791
Rftn1	4.37871	0.0604951	0.655046	1.82637
Bves	3.36706	0.0822224	0.743361	1.82082
Brca2	0.486021	0.0822224	0.743361	1.82082
Ccdc86	5.38459	0.046473	0.600276	1.81937
Tmem86a	13.7918	0.0257265	0.488802	1.81758
Inhba	5.68224	0.0680886	0.684674	1.81718
Hddc3	34.8729	0.0140811	0.381521	1.81563
Tnk2	9.79824	0.00419692	0.206499	1.81407
Agtrap	1.60333	0.0843046	0.749928	1.81264
Cyba	14.5104	0.0637341	0.670211	1.81212
Hhex	3.65699	0.0859582	0.757288	1.80963
Cox6a2	3.68046	0.0899706	0.765137	1.80765
Vsig10l	0.70445	0.0899706	0.765137	1.80765
Cdc25b	3.60877	0.0641535	0.671426	1.80732
1600012H06Rik	3.49089	0.0720794	0.70216	1.80462
Pwwp2b	15.5379	0.0142	0.384311	1.80413
Slc1a3	27.7905	5.48342e-05	0.0144369	1.80167
Sufu	3.90663	0.0541784	0.627906	1.79761
Zswim5	1.5639	0.0930338	0.767304	1.79616
Plekhb1	58.0905	0.000727075	0.0872421	1.79543
Cacna1i	1.01442	0.0652808	0.673118	1.79427
Eci2	17.5978	0.0293824	0.507495	1.79384
Mthfr	6.11062	0.0187265	0.43323	1.79241
Ago1	1.40687	0.0763919	0.717404	1.79125
Unk	5.84285	0.0249246	0.48498	1.79124
Hcls1	2.46359	0.08923	0.765137	1.79015
Wnt9a	1.22311	0.0931727	0.767304	1.7896
Cst3	1013.6	2.46245e-16	1.18493e-12	1.78821
Prss50	2.0256	0.0935693	0.768092	1.78772
Rhcg	1.41016	0.0935693	0.768092	1.78772
Zfp607	0.839431	0.0935693	0.768092	1.78772
Zfand3	7.40812	0.0353815	0.542216	1.78583
Siah1b	8.40156	0.0535984	0.626009	1.78573
Ace2	2.31422	0.0942384	0.771115	1.7843
Hlcs	1.04724	0.0925218	0.767304	1.78127
Appl2	7.04053	0.0399406	0.569436	1.78093
Stk35	1.28093	0.0976143	0.783635	1.77945
Trmt112	31.8781	0.00878233	0.301861	1.77757
Fam107a	4.63399	0.0642861	0.671545	1.77743
Snhg1	23.589	0.075332	0.712752	1.77339
Cx3cr1	9.25157	0.017582	0.420499	1.77237
Hist1h4h	68.1574	0.0784989	0.727121	1.77185
Sesn3	4.77151	0.0950901	0.775119	1.76779
Magee2	9.49709	0.0294994	0.50842	1.7674
Slc44a5	1.41678	0.0976449	0.783635	1.76609
Ubtd2	10.0432	0.0162025	0.408631	1.76584
Aen	8.94156	0.0285945	0.503097	1.76422
Lurap1l	5.52663	0.089827	0.765137	1.76352
Col1a1	6.75313	0.0492145	0.60996	1.76058
Fam151b	6.60707	0.081423	0.73926	1.75946
5330426P16Rik	2.91711	0.0918305	0.767304	1.75901
Slc7a10	16.8095	0.0330738	0.530693	1.74864
Lrfn4	16.4563	0.00267483	0.165835	1.74776
4930413G21Rik	8.2467	0.0689874	0.689028	1.74722
Cyth4	6.74133	0.0667	0.678564	1.7466
Id3	36.9543	0.00814477	0.289031	1.74654
Sh3d21	4.68878	0.0967239	0.781108	1.74554
Plk5	25.8945	0.00152118	0.128419	1.74531
AI854703	6.2462	0.0417413	0.577127	1.74494
Mtif3	6.64961	0.0104809	0.327954	1.74302
Atad2b	1.6081	0.0655799	0.673118	1.7409
Tmc7	1.51597	0.102901	0.797658	1.73763
Itpripl2	0.992317	0.102901	0.797658	1.73763
Zfp28	4.7253	0.0625813	0.662056	1.73676
Nkain4	14.6355	0.0626757	0.662556	1.73664
Hip1	2.803	0.0505047	0.612688	1.73532
Oplah	1.08862	0.107104	0.809589	1.73433
Aph1c	0.833528	0.107104	0.809589	1.73433
Atxn7	1.76354	0.0760564	0.715552	1.72999
Deptor	5.51168	0.00411459	0.205005	1.72978
Cmtm5	10.3806	0.091393	0.76644	1.7279
6530402F18Rik	0.960634	0.107468	0.810721	1.72737
Prr14l	2.13285	0.0417614	0.577127	1.72658
Cited1	7.69666	0.0947448	0.773782	1.72372
Zfp248	3.91728	0.0607191	0.65629	1.72265
Mutyh	8.52882	0.0618436	0.660152	1.72252
Sirt6	7.69282	0.0687732	0.688305	1.72239
Agpat5	14.5696	0.00173775	0.137988	1.72126
Ppm1d	11.4631	0.0108441	0.328601	1.72019
Acyp2	32.4549	0.0399892	0.569436	1.71959
Morc4	1.87908	0.111484	0.820079	1.71853
Gmnn	12.5598	0.0949341	0.774586	1.71769
Ccl25	6.80706	0.0989854	0.787302	1.71731
G0s2	6.00078	0.106675	0.808725	1.71534
Sult1a1	3.69245	0.106675	0.808725	1.71534
Mir7036b	18.7354	0.0932528	0.767304	1.71468
Mir7036	18.159	0.0932528	0.767304	1.71468
Cox6b2	2.09279	0.0932528	0.767304	1.71468
3300005D01Rik	1.52301	0.0932528	0.767304	1.71468
Hrct1	1.29281	0.0932528	0.767304	1.71468
Hpdl	0.736787	0.0932528	0.767304	1.71468
Ms4a6b	0.699664	0.0932528	0.767304	1.71468
AW549542	0.667232	0.0932528	0.767304	1.71468
Oas1a	0.625176	0.0932528	0.767304	1.71468
Lrmp	0.578311	0.0932528	0.767304	1.71468
Pln	0.501629	0.0932528	0.767304	1.71468
Gpr55	0.462876	0.0932528	0.767304	1.71468
Arhgap22	0.454324	0.0932528	0.767304	1.71468
Gm10548	0.448967	0.0932528	0.767304	1.71468
Six5	0.413716	0.0932528	0.767304	1.71468
Tnfaip2	0.330625	0.0932528	0.767304	1.71468
Arsj	0.319873	0.0932528	0.767304	1.71468
Rin3	0.30539	0.0932528	0.767304	1.71468
Crispld2	0.284418	0.0932528	0.767304	1.71468
Vwc2l	0.253562	0.0932528	0.767304	1.71468
Adamts6	0.244781	0.0932528	0.767304	1.71468
Dpp4	0.224057	0.0932528	0.767304	1.71468
Ino80dos	7.85898	0.074784	0.712279	1.71271
Cdkn2aipnl	37.0787	0.000572167	0.0740126	1.71109
Copz2	6.49149	0.105639	0.807407	1.71107
Smg9	21.4106	0.00384796	0.200394	1.7105
Fancg	8.45738	0.0437815	0.587497	1.70928
Naaa	6.78073	0.0578889	0.640666	1.70835
Usp35	11.3501	0.00627209	0.25491	1.70646
Ttc25	1.06884	0.112786	0.824104	1.70511
Tctex1d2	38.7615	0.0301985	0.512494	1.70503
Tigd5	3.21732	0.0589424	0.646901	1.70398
Igfbp7	41.8927	0.00593962	0.248498	1.70318
Tceal5	67.8351	0.000752344	0.0896109	1.70309
Sbno2	2.41268	0.0876769	0.765137	1.70283
Golm1	9.79137	0.0237808	0.476805	1.70149
Mfsd2a	7.76719	0.0594818	0.648434	1.70147
AA414768	3.47129	0.107382	0.810721	1.70144
Grik4	1.661	0.107382	0.810721	1.70144
Arhgef10	1.1694	0.10749	0.810721	1.70092
Hist1h2an	5.14218	0.100201	0.788061	1.6999
LOC101669761	2.39184	0.100201	0.788061	1.6999
Prss41	2.06705	0.100201	0.788061	1.6999
Cenpa	1.71919	0.100201	0.788061	1.6999
Dok2	1.3387	0.100201	0.788061	1.6999
Zbtb32	1.29496	0.100201	0.788061	1.6999
BC037704	1.15331	0.100201	0.788061	1.6999
Kcnj8	1.05053	0.100201	0.788061	1.6999
Phkg1	0.973964	0.100201	0.788061	1.6999
Cebpa	0.871986	0.100201	0.788061	1.6999
Aspg	0.841345	0.100201	0.788061	1.6999
D030028A08Rik	0.81509	0.100201	0.788061	1.6999
Sdr42e1	0.810778	0.100201	0.788061	1.6999
Gm6249	0.693589	0.100201	0.788061	1.6999
Vav2	0.660125	0.100201	0.788061	1.6999
Rbms2	0.426448	0.100201	0.788061	1.6999
Ncaph	4.16022	0.0820116	0.743361	1.69971
Trip10	4.5172	0.0807526	0.736787	1.69942
Slc16a5	2.56632	0.109973	0.816278	1.69917
Clcc1	11.1218	0.0609236	0.657749	1.6986
Zdhhc4	27.957	0.00935855	0.311776	1.69691
Asb6	18.015	0.00865893	0.300594	1.69617
Slc16a7	5.67062	0.0772228	0.720951	1.69561
Lgalsl	13.0872	0.00410244	0.205005	1.69327
Gstm1	32.0761	0.00901665	0.305981	1.69319
Ficd	4.27425	0.0841112	0.749317	1.69273
1700109I08Rik	5.45926	0.0910266	0.765137	1.69214
Hbq1a	3.57925	0.0910266	0.765137	1.69214
Gm694	2.3888	0.0910266	0.765137	1.69214
Olfr136	2.30231	0.0910266	0.765137	1.69214
1700029F12Rik	2.1837	0.0910266	0.765137	1.69214
Tmem238	2.05696	0.0910266	0.765137	1.69214
Pex11g	1.91995	0.0910266	0.765137	1.69214
Spsb2	1.83364	0.0910266	0.765137	1.69214
Foxs1	1.64902	0.0910266	0.765137	1.69214
Ltb4r1	1.55306	0.0910266	0.765137	1.69214
Glra3	1.46667	0.0910266	0.765137	1.69214
9430060I03Rik	1.29298	0.0910266	0.765137	1.69214
Efcab4a	1.28149	0.0910266	0.765137	1.69214
Pilrb2	1.19638	0.0910266	0.765137	1.69214
Rspo1	1.17877	0.0910266	0.765137	1.69214
Cd1d1	1.17301	0.0910266	0.765137	1.69214
AI467606	1.12715	0.0910266	0.765137	1.69214
Hoxc4	1.0902	0.0910266	0.765137	1.69214
C1ql2	1.08093	0.0910266	0.765137	1.69214
Sp100	1.00179	0.0910266	0.765137	1.69214
Zfp69	0.914495	0.0910266	0.765137	1.69214
Klhl6	0.898905	0.0910266	0.765137	1.69214
Cd86	0.851464	0.0910266	0.765137	1.69214
Slc6a12	0.84349	0.0910266	0.765137	1.69214
Trim34a	0.837933	0.0910266	0.765137	1.69214
Disc1	0.832447	0.0910266	0.765137	1.69214
Pik3ap1	0.826717	0.0910266	0.765137	1.69214
Sstr5	0.791023	0.0910266	0.765137	1.69214
Sh2b2	0.759082	0.0910266	0.765137	1.69214
Smad6	0.727656	0.0910266	0.765137	1.69214
Tunar	0.658704	0.0910266	0.765137	1.69214
A230072E10Rik	0.657102	0.0910266	0.765137	1.69214
Armc4	0.621762	0.0910266	0.765137	1.69214
Gramd1c	0.616619	0.0910266	0.765137	1.69214
Clcn1	0.609835	0.0910266	0.765137	1.69214
Zfp229	0.477655	0.0910266	0.765137	1.69214
Mug-ps1	0.461641	0.0910266	0.765137	1.69214
Zfp423	0.440568	0.0910266	0.765137	1.69214
Tnfrsf1b	0.44003	0.0910266	0.765137	1.69214
Has3	0.365674	0.0910266	0.765137	1.69214
Kif26b	0.291907	0.0910266	0.765137	1.69214
Itih5	0.272687	0.0910266	0.765137	1.69214
Ly6a	41.9346	0.039787	0.569436	1.69099
Vps37c	14.7689	0.011038	0.332798	1.69077
Sp4	1.95389	0.0494981	0.60996	1.68958
Ccdc53	30.9176	0.0145818	0.389861	1.68836
Zswim7	26.2836	0.0641178	0.671426	1.68818
Nrtn	3.47537	0.116293	0.837932	1.68706
Socs4	1.65056	0.116293	0.837932	1.68706
Tmem8b	3.57989	0.064672	0.673118	1.68613
F11r	6.54283	0.0668191	0.679201	1.68485
Htr1b	6.29482	0.108181	0.812372	1.68303
Ier5l	21.5443	0.0150889	0.394836	1.68157
Lbh	1.89704	0.112869	0.824414	1.67914
Arhgap10	4.13174	0.0719387	0.702065	1.67809
Slc41a2	2.80125	0.0789341	0.729112	1.67701
Ado	9.96457	0.0053521	0.237148	1.67528
Paxip1	7.54111	0.00484352	0.22192	1.6748
Ccdc186	5.93898	0.053385	0.626009	1.67426
Pde3b	2.84188	0.0606184	0.655827	1.67339
Nr1h3	2.89385	0.118033	0.842944	1.67275
Map3k5	3.57734	0.053634	0.626104	1.67263
Nup37	9.08228	0.0910787	0.765137	1.67241
Cacna2d2	1.62611	0.105888	0.80826	1.67161
Tagap1	8.12629	0.0707536	0.695397	1.67153
Klhdc4	18.9995	0.00775493	0.28206	1.67085
Asic4	32.1517	0.00036453	0.0555517	1.67057
Ehd4	4.64245	0.0578186	0.640666	1.66963
5430417L22Rik	14.6947	0.00606346	0.250235	1.66611
Ccdc141	2.10526	0.0913556	0.766393	1.66549
Ppp1r18	3.28793	0.0978829	0.784759	1.66445
Pcdhgc3	1.25596	0.123162	0.852388	1.66281
Chrnb2	1.4532	0.108483	0.812479	1.66236
1500012F01Rik	16.9564	0.0886267	0.765137	1.66209
Trit1	13.5036	0.0252337	0.485408	1.66115
Cth	5.43427	0.102759	0.797543	1.66102
Scgn	7.16825	0.11879	0.844378	1.66088
Gipr	2.55304	0.119442	0.845621	1.65979
Col11a2	2.64998	0.0822258	0.743361	1.65949
2018-09-04	39.3739	0.00574945	0.245783	1.65848
Gcfc2	1.07969	0.122581	0.850044	1.65692
Dnajb5	36.4223	0.00031597	0.0499145	1.65666
Fam219a	8.72438	0.0593488	0.648176	1.6551
Gsdmd	3.29056	0.118284	0.843362	1.65396
Pfkfb4	3.89882	0.0989432	0.787302	1.65358
Larp6	15.5779	0.0102515	0.325155	1.65156
Ccdc155	3.57308	0.11576	0.836821	1.65115
Jmjd6	43.0658	0.00153574	0.128817	1.6501
Mtss1l	4.32252	0.0452041	0.593998	1.64705
Fam122b	1.30384	0.127414	0.860499	1.64627
Fzd2	1.18881	0.120902	0.8483	1.64404
Rbm43	5.23773	0.100742	0.790238	1.64364
Prrg2	2.1876	0.12341	0.853159	1.64247
Coro6	2.00994	0.12341	0.853159	1.64247
Lactb	15.5868	0.0171256	0.415256	1.64104
Dicer1	2.69838	0.0303764	0.512521	1.64088
Chadl	9.54338	0.037958	0.560683	1.64082
Sclt1	3.75506	0.0928307	0.767304	1.64066
Tigd3	3.17639	0.120683	0.8483	1.63957
Nagpa	9.35449	0.0537991	0.626243	1.63869
Pcdhb10	1.63158	0.124219	0.855655	1.63786
Cenpo	1.06731	0.124219	0.855655	1.63786
Prdm16	0.538677	0.124219	0.855655	1.63786
Nuf2	2.02183	0.125397	0.859482	1.63704
Chst15	12.5052	0.00459389	0.213449	1.63668
D130020L05Rik	2.22436	0.123927	0.854838	1.63583
Tsc22d4	10.7448	0.0428058	0.581227	1.63345
Gm1673	114.221	0.00558458	0.242099	1.63149
Golph3l	9.76627	0.0526412	0.623914	1.63039
Stra6	2.83627	0.116524	0.838306	1.63
Fdx1l	5.81953	0.126588	0.860499	1.62938
Fem1c	8.73226	0.066922	0.679233	1.62905
Polr3e	9.48977	0.0219025	0.461852	1.62723
Zmym1	4.47873	0.0791171	0.729892	1.62683
Otulin	10.5943	0.0767851	0.718472	1.62672
Tm2d2	69.0228	0.000264197	0.0444517	1.62532
Mrpl18	49.8768	0.00831685	0.292122	1.62495
Lrrc73	4.70333	0.120919	0.8483	1.62493
Tmem128	30.9893	0.0273593	0.496803	1.62379
Spns2	7.92057	0.049475	0.60996	1.62375
Prom1	4.96769	0.0989303	0.787302	1.62341
Alox12	1.12601	0.128027	0.860499	1.62254
Ap4m1	5.46385	0.107997	0.811967	1.62243
Ptp4a1	0.945719	0.131004	0.8646	1.62057
Ccdc77	3.21216	0.12546	0.859482	1.61994
Scrib	1.66262	0.108731	0.812479	1.61907
Cactin	10.12	0.0397983	0.569436	1.61896
Rgl2	25.4019	0.000873489	0.0964043	1.61832
Mki67	0.397355	0.128877	0.860499	1.61479
Lrrc16b	2.12507	0.117537	0.840961	1.61469
Ddx60	1.04486	0.129338	0.860499	1.61285
Acsbg1	10.6185	0.0297293	0.509827	1.6119
Pcdhga12	4.15762	0.0585975	0.644653	1.61147
Cd34	19.8263	0.00546532	0.239518	1.61079
Mycn	1.81418	0.136035	0.869125	1.60992
Slc19a1	15.175	0.017068	0.415256	1.60963
Nfkbiz	3.12032	0.123182	0.852388	1.60962
Vezf1	5.3911	0.0530233	0.625133	1.60919
Pam16	66.5792	0.0114346	0.338813	1.60716
Fxyd1	11.5063	0.11898	0.844525	1.60615
Rnf25	27.5973	0.00929998	0.311776	1.60439
Clmn	1.31612	0.103862	0.801968	1.60393
Trim25	2.25163	0.131506	0.865201	1.60356
Rps25	56.4579	0.0113026	0.336977	1.60356
Scrn2	11.9974	0.0743349	0.709935	1.60313
Sgpl1	6.91605	0.0462529	0.599916	1.60238
Cd82	3.15431	0.136612	0.869125	1.60214
Gm12992	1.19419	0.136612	0.869125	1.60214
Gm3230	5.18257	0.11896	0.844525	1.60184
Mthfsd	22.4391	0.0151693	0.394993	1.60174
Thap3	24.0858	0.0368455	0.551406	1.60097
Acot1	1.76578	0.13693	0.869125	1.59968
Oxld1	15.4267	0.0959779	0.777312	1.5987
Cacng4	16.9442	0.0826044	0.743617	1.59844
Gstm7	5.15331	0.124739	0.857245	1.59805
Ncf1	6.21162	0.137572	0.869125	1.59661
Mypop	5.89375	0.106807	0.808872	1.59615
Cd24a	10.2963	0.0571686	0.639619	1.59609
Fli1	1.40526	0.137672	0.869125	1.59467
Kti12	16.7207	0.0328486	0.529351	1.5946
Insig1	7.92255	0.0678969	0.683514	1.59358
Arap1	0.858464	0.138756	0.869125	1.59343
Sync	1.09255	0.133858	0.869125	1.5899
Bicc1	0.718033	0.133858	0.869125	1.5899
Tnfrsf11a	0.443373	0.133858	0.869125	1.5899
Slc25a45	1.83115	0.139385	0.869125	1.58929
Rad51b	1.80651	0.139385	0.869125	1.58929
Mrgpre	0.89245	0.139385	0.869125	1.58929
Rfx4	2.28901	0.124566	0.856428	1.58784
Ubtd1	11.8452	0.0613787	0.659273	1.58727
Zbtb8a	9.13418	0.053111	0.625734	1.58684
Zc3h12c	2.98211	0.0854928	0.755678	1.58405
Cited2	33.6815	0.00150876	0.12782	1.5839
2810006K23Rik	12.0571	0.0528369	0.624082	1.58135
Pgr	3.73793	0.0490568	0.60996	1.57981
Fas	2.2025	0.141888	0.873841	1.57975
Asb7	2.35643	0.0995261	0.788061	1.57948
Tead4	2.24718	0.134885	0.869125	1.57885
Chrd	6.01008	0.0671381	0.679858	1.57791
Myh11	1.07819	0.133991	0.869125	1.57694
Prr11	2.57681	0.133779	0.869125	1.57639
Ntpcr	25.8374	0.0302867	0.512494	1.57615
Zrsr1	3.29658	0.0855922	0.756002	1.57428
C1qa	48.8288	0.00616563	0.251859	1.5736
Slc35e4	8.53688	0.0397851	0.569436	1.57352
Fhl1	33.8559	0.00228174	0.15625	1.573
Abcb1a	1.45307	0.139967	0.869125	1.57245
Angptl2	4.76715	0.0707055	0.695397	1.57231
Klf4	1.82542	0.141757	0.873636	1.57091
Dlx2	11.1369	0.0563703	0.636149	1.56922
6030419C18Rik	3.86143	0.129318	0.860499	1.56807
Pgs1	36.6694	0.000580308	0.0746643	1.56774
Speg	6.23788	0.00164014	0.133249	1.56753
Gpatch11	6.87334	0.028432	0.503097	1.56752
Mr1	2.20896	0.139532	0.869125	1.56707
Dtwd2	1.76225	0.139532	0.869125	1.56707
Padi2	1.16483	0.139532	0.869125	1.56707
Rpl34	18.0728	0.118407	0.843362	1.5667
Rita1	11.7072	0.0756964	0.713841	1.56614
Ubap1	22.574	0.0029787	0.175656	1.56538
Dnmt1	6.53046	0.0177346	0.422072	1.56513
Mid2	3.45673	0.115785	0.836821	1.5637
Cep162	2.53876	0.11534	0.835396	1.56223
Spdl1	1.9457	0.142848	0.875872	1.56111
Cryz	5.35931	0.108776	0.812479	1.56036
Sppl2b	28.8931	0.000646261	0.0809846	1.56027
Rnf39	1.35941	0.14148	0.873306	1.5594
Polg2	1.24649	0.14148	0.873306	1.5594
Pipox	1.10807	0.14148	0.873306	1.5594
Anxa9	1.06083	0.14148	0.873306	1.5594
Notum	0.973606	0.14148	0.873306	1.5594
Gm15612	0.630439	0.14148	0.873306	1.5594
Zfp30	4.18175	0.137378	0.869125	1.55871
Gid4	8.40127	0.0230135	0.471639	1.55721
Zfp385a	4.55885	0.125987	0.86042	1.55601
Gm5595	2.56313	0.137289	0.869125	1.55568
Ptchd2	2.11982	0.0786849	0.728138	1.55413
Snip1	8.26911	0.0691436	0.689107	1.55355
Fam73b	19.6456	0.00388503	0.200748	1.55315
Acsl6	10.3237	0.0424745	0.581227	1.55309
Zfp219	4.69962	0.107822	0.811449	1.55248
Prkch	10.9365	0.0448961	0.593812	1.55227
Cables2	5.33579	0.0957542	0.777312	1.55195
1700086L19Rik	23.7402	0.0599082	0.651624	1.55034
Gjc1	4.72973	0.139815	0.869125	1.55001
Tbc1d22b	3.22457	0.122567	0.850044	1.5499
Crabp1	22.6055	0.104576	0.803392	1.54958
Mir7052	28.2899	0.12946	0.860499	1.54893
5830454E08Rik	2.47489	0.12946	0.860499	1.54893
6230400D17Rik	1.69011	0.12946	0.860499	1.54893
C130060C02Rik	1.58932	0.12946	0.860499	1.54893
Tnfsf9	1.49499	0.12946	0.860499	1.54893
Sntn	1.48294	0.12946	0.860499	1.54893
1810024B03Rik	1.45248	0.12946	0.860499	1.54893
2810002D19Rik	1.24079	0.12946	0.860499	1.54893
Gm10069	1.23495	0.12946	0.860499	1.54893
Gm1661	1.001	0.12946	0.860499	1.54893
Pparg	0.990223	0.12946	0.860499	1.54893
P2ry14	0.948836	0.12946	0.860499	1.54893
Rnf135	0.938664	0.12946	0.860499	1.54893
Sox3	0.890481	0.12946	0.860499	1.54893
D030047H15Rik	0.725096	0.12946	0.860499	1.54893
Neurl3	0.711902	0.12946	0.860499	1.54893
Dram1	0.655092	0.12946	0.860499	1.54893
Elmo3	0.600929	0.12946	0.860499	1.54893
Zfp750	0.567019	0.12946	0.860499	1.54893
Il10ra	0.526437	0.12946	0.860499	1.54893
Uhrf1	0.515082	0.12946	0.860499	1.54893
Wnt2b	0.51465	0.12946	0.860499	1.54893
Scara5	0.484672	0.12946	0.860499	1.54893
Dmrta1	0.451472	0.12946	0.860499	1.54893
C1qtnf1	0.418585	0.12946	0.860499	1.54893
Pkd1l3	0.27836	0.12946	0.860499	1.54893
Ddx21	2.82096	0.115965	0.837032	1.54888
Fam167b	8.20244	0.141645	0.873554	1.5477
Shank2	1.74854	0.116141	0.837385	1.54739
5930403L14Rik	0.979056	0.14398	0.878557	1.54714
2610035D17Rik	13.8042	0.0368521	0.551406	1.54681
Fbxo4	6.0998	0.0596111	0.648979	1.5455
Mtx3	2.75067	0.0734988	0.706505	1.54424
Spag6	4.83601	0.117485	0.840961	1.54381
Aldoc	143.419	1.43766e-06	0.000977436	1.54137
Zfp771	23.0868	0.0317247	0.52307	1.54128
Wfdc1	9.48208	0.15016	0.888076	1.54041
Bri3bp	3.53272	0.0431826	0.585337	1.54013
Gusb	14.8539	0.0503865	0.611654	1.53855
Cxcl12	13.1378	0.0133643	0.370016	1.53796
Zfp385b	16.4648	0.0106376	0.327954	1.53754
Trim27	15.4149	0.0057615	0.245783	1.53725
Scarf2	2.08671	0.147322	0.887091	1.53679
Fbxo38	8.24083	0.0284938	0.503097	1.53653
Hist1h2bc	55.4756	0.0142219	0.38447	1.53645
Tbc1d20	23.9132	0.00995922	0.321205	1.53602
B4galt2	23.074	0.00704508	0.269532	1.53541
Selm	109.248	0.000418015	0.0613259	1.53526
BC037034	9.42246	0.0454956	0.594824	1.53413
Crot	8.73953	0.0475413	0.604745	1.53355
Zfp276	4.32106	0.0702159	0.69284	1.5318
Fbrs	1.84393	0.154715	0.899886	1.53168
Trmt1	36.7377	0.0011041	0.112139	1.53161
Shisa2	2.73351	0.154748	0.899886	1.53156
Crlf2	6.65071	0.135612	0.869125	1.52989
Evi2a	3.10842	0.154695	0.899886	1.52966
Cbx1	15.3344	0.0869085	0.761756	1.52845
Ddah2	17.1579	0.0540696	0.627064	1.52806
Slc6a9	2.79819	0.15457	0.899886	1.5274
Bfar	19.3607	0.00550021	0.23976	1.52703
Cmya5	0.352431	0.151177	0.889941	1.52636
Plxnb2	8.71718	0.019129	0.436334	1.52597
Snhg5	13.5323	0.10449	0.803203	1.52517
Slc35d1	7.41193	0.0672455	0.680373	1.52385
Zfp27	3.40715	0.123689	0.853442	1.52373
Lin37	40.3334	0.015952	0.407187	1.52302
Rfxank	4.44657	0.115397	0.835396	1.52276
Slc2a1	44.715	0.000571275	0.0740126	1.52169
Clec4n	3.15564	0.147752	0.887091	1.52151
4930523C07Rik	0.973916	0.147752	0.887091	1.52151
Fcgr3	15.8937	0.100833	0.790238	1.51993
Dvl2	12.4363	0.0167409	0.414816	1.5199
Gstt1	13.8115	0.130145	0.862801	1.51912
9430015G10Rik	9.8825	0.0651801	0.673118	1.51881
Plcd1	3.08825	0.146041	0.886223	1.51868
Lrfn3	1.6738	0.157777	0.903814	1.51832
Fxyd5	17.8933	0.0755921	0.713513	1.5155
Aste1	4.19735	0.139661	0.869125	1.51418
Nek4	3.61427	0.13143	0.865116	1.51408
Anxa3	5.22597	0.146967	0.886871	1.5136
Card10	1.97461	0.150243	0.888076	1.51194
Chd8	2.34078	0.0952599	0.775357	1.5115
Slc36a4	5.44888	0.145206	0.882457	1.51043
Sema4c	4.08628	0.109498	0.815839	1.50948
Mrps28	42.0517	0.0334053	0.533332	1.50894
Phldb1	2.07908	0.132864	0.869125	1.50858
Fam105a	25.0141	0.00184927	0.141678	1.50734
Pard6g	3.53524	0.127444	0.860499	1.50675
Qsox1	5.76174	0.0883395	0.765137	1.50668
Kcnj10	0.891742	0.153799	0.899031	1.50653
Adamts15	0.813369	0.153799	0.899031	1.50653
Pvrl2	3.14289	0.144868	0.88152	1.50399
Vars2	5.20879	0.0793293	0.73023	1.50397
Amer3	2.92045	0.133153	0.869125	1.50341
Mgat4c	3.4876	0.108365	0.812479	1.50296
Kdm6b	2.52306	0.0837841	0.748127	1.50246
Cnfn	3.31794	0.156868	0.901264	1.50147
Rnf125	1.79826	0.156868	0.901264	1.50147
Hsd11b1	1.7809	0.156868	0.901264	1.50147
Art1	1.69292	0.156868	0.901264	1.50147
Chia1	1.57406	0.156868	0.901264	1.50147
Plekhh2	0.34837	0.156868	0.901264	1.50147
Btf3	273.923	2.11954e-06	0.00121419	1.5011
Tmem19	11.2423	0.0267219	0.490633	1.501
Tsen2	14.2574	0.0427899	0.581227	1.5007
Gabra2	15.3241	0.0333644	0.533332	1.5007
Ngdn	22.6423	0.0399819	0.569436	1.49956
Angptl6	8.3539	0.13422	0.869125	1.49916
Hdac7	1.66813	0.156815	0.901264	1.49894
Nfrkb	5.02152	0.0683659	0.686513	1.49782
Ppp2r3c	16.2022	0.0182624	0.42701	1.49769
Robo3	2.36361	0.134899	0.869125	1.49517
Doc2b	0.83478	0.158998	0.907011	1.4938
Pcsk7	8.18772	0.049084	0.60996	1.49309
9430041J12Rik	1.81133	0.17238	0.931874	1.49275
BC031361	0.997807	0.17238	0.931874	1.49275
Nuak1	0.834555	0.17238	0.931874	1.49275
Racgap1	7.58029	0.0532901	0.626009	1.49034
St6galnac3	1.49052	0.159971	0.909474	1.49032
C87436	16.9058	0.0151608	0.394993	1.48969
Ccne1	4.07472	0.156098	0.901264	1.4893
Zfp839	1.99575	0.158562	0.905746	1.48889
Dchs1	0.701473	0.155468	0.900904	1.48868
Flt4	1.77172	0.168401	0.922734	1.48765
Surf6	9.00812	0.0524732	0.622231	1.48727
Syne2	1.32726	0.040581	0.570981	1.48599
Dnaaf1	4.63199	0.141068	0.872965	1.48571
Tmem18	4.07111	0.131918	0.866543	1.48552
Mvd	8.19576	0.115384	0.835396	1.48519
Fgd4	3.70166	0.132125	0.867136	1.48463
Zfp768	3.69178	0.159787	0.908646	1.48452
Fgf18	1.95306	0.167697	0.922686	1.48386
Tsks	1.69436	0.167697	0.922686	1.48386
Il33	1.22162	0.167697	0.922686	1.48386
Lrwd1	11.0254	0.0692002	0.689107	1.48349
Icam4	6.31792	0.161926	0.914624	1.48095
B4galt4	9.50737	0.111374	0.82005	1.47937
Pvrl3	4.59458	0.147495	0.887091	1.47766
Apold1	4.62377	0.160909	0.91201	1.47682
Cish	5.06201	0.135282	0.869125	1.47608
Dnase1l2	2.96386	0.174948	0.935183	1.47608
Thap2	1.07492	0.174948	0.935183	1.47608
Slc25a26	14.0296	0.0414435	0.57571	1.47535
Btd	7.23363	0.134571	0.869125	1.4753
Mapkapk5	14.5532	0.0321182	0.524975	1.47345
Manea	2.94548	0.111509	0.820079	1.47325
Josd2	56.4517	0.00707999	0.269532	1.47321
Eva1a	5.253	0.149896	0.888076	1.47123
Gins1	3.31982	0.165465	0.922686	1.47097
Rgcc	17.2648	0.112556	0.824104	1.46964
Cklf	4.61282	0.174263	0.934256	1.46924
Fes	1.11396	0.174263	0.934256	1.46924
Hs3st3b1	0.512451	0.174263	0.934256	1.46924
Kif26a	0.444746	0.174263	0.934256	1.46924
Prrt1	10.792	0.149161	0.888076	1.46849
Klhl12	13.4904	0.0229145	0.470738	1.46747
Heatr5b	3.78561	0.0813061	0.738716	1.46531
Klk6	2.67957	0.173477	0.933959	1.46394
Dcdc2b	7.11319	0.171579	0.930612	1.46387
Cnn3	40.3151	0.00270154	0.166241	1.46073
Slc25a38	13.654	0.0706223	0.694958	1.45935
2810001G20Rik	18.7004	0.117117	0.840468	1.4581
Fbxw8	4.36045	0.0844131	0.750073	1.45482
Ccdc64	8.00814	0.108026	0.811967	1.45346
Krcc1	5.16315	0.169134	0.925067	1.45238
Mto1	13.5827	0.0310333	0.518875	1.45227
Stkld1	1.65909	0.180178	0.943036	1.44931
Tacr1	0.715992	0.180178	0.943036	1.44931
Txndc9	12.0422	0.00756115	0.279188	1.4487
Tmem37	5.60048	0.176141	0.936958	1.44753
Mycbpap	1.94525	0.176141	0.936958	1.44753
Hspb8	5.17579	0.156372	0.901264	1.44744
Rpl7l1	15.8001	0.0170611	0.415256	1.4471
Nat9	10.4203	0.141899	0.873841	1.4468
Hes6	23.411	0.0411712	0.575249	1.44669
Zbtb7c	1.94747	0.18126	0.94569	1.44589
Dgkq	5.4406	0.0524551	0.622231	1.44564
Kcnk2	23.3534	0.00149566	0.12782	1.44524
Efcab10	5.71025	0.181397	0.94569	1.44486
Tstd3	12.3665	0.0781978	0.726425	1.4436
Srebf1	4.17621	0.088235	0.765137	1.44355
Acsf3	4.42157	0.147237	0.887091	1.4434
Grm2	3.0137	0.162751	0.915333	1.44316
Trp53i13	8.48858	0.144597	0.880447	1.44314
Fam181b	3.34946	0.179257	0.940862	1.44267
Rnd1	8.27214	0.111946	0.821416	1.44158
Slc17a5	3.0807	0.167403	0.922686	1.44043
Fabp7	11.0957	0.159342	0.907245	1.44034
Hist3h2a	78.4384	0.0216087	0.45921	1.44017
Cdkal1	8.63266	0.0733064	0.706505	1.43871
Slc30a4	3.03557	0.132896	0.869125	1.4386
Fam122a	29.5067	0.0127361	0.360933	1.43833
Gtpbp6	14.78	0.0642404	0.671426	1.43772
Eral1	14.4918	0.0425348	0.581227	1.43644
Bpgm	26.8271	0.00805346	0.286604	1.43594
Sertad1	21.0708	0.0582211	0.642864	1.43569
Setd6	17.4119	0.0486481	0.609763	1.43561
Egr2	18.485	0.00921137	0.309966	1.43554
Snord49b	22.8769	0.140194	0.869125	1.43546
AF357355	20.2992	0.140194	0.869125	1.43546
Mir199b	13.1022	0.140194	0.869125	1.43546
Gm15350	2.78232	0.140194	0.869125	1.43546
2810429I04Rik	2.46367	0.140194	0.869125	1.43546
Insl5	2.10401	0.140194	0.869125	1.43546
Cbr2	1.4116	0.140194	0.869125	1.43546
8030442B05Rik	1.39385	0.140194	0.869125	1.43546
Olfr837	1.38581	0.140194	0.869125	1.43546
Cmtm8	1.35455	0.140194	0.869125	1.43546
Mcemp1	1.27318	0.140194	0.869125	1.43546
3110045C21Rik	1.26982	0.140194	0.869125	1.43546
Ebi3	1.23078	0.140194	0.869125	1.43546
Smagp	1.18232	0.140194	0.869125	1.43546
Gpr15	1.11724	0.140194	0.869125	1.43546
2700038G22Rik	1.0668	0.140194	0.869125	1.43546
Ch25h	1.06601	0.140194	0.869125	1.43546
Nkx2-2	1.06443	0.140194	0.869125	1.43546
A730090N16Rik	1.04211	0.140194	0.869125	1.43546
4930517E11Rik	0.989186	0.140194	0.869125	1.43546
1700034P13Rik	0.964688	0.140194	0.869125	1.43546
Acr	0.963398	0.140194	0.869125	1.43546
Slc25a48	0.962112	0.140194	0.869125	1.43546
A530058N18Rik	0.929835	0.140194	0.869125	1.43546
D830026I12Rik	0.919747	0.140194	0.869125	1.43546
Gm20743	0.907584	0.140194	0.869125	1.43546
Car14	0.886919	0.140194	0.869125	1.43546
Map3k7cl	0.872424	0.140194	0.869125	1.43546
Mmp27	0.870316	0.140194	0.869125	1.43546
Gm5105	0.865612	0.140194	0.869125	1.43546
5730422E09Rik	0.840376	0.140194	0.869125	1.43546
4933424G05Rik	0.825928	0.140194	0.869125	1.43546
Cd40	0.807872	0.140194	0.869125	1.43546
Smpd5	0.790589	0.140194	0.869125	1.43546
Igsf5	0.762563	0.140194	0.869125	1.43546
A930024E05Rik	0.761757	0.140194	0.869125	1.43546
Rbm4	0.747533	0.140194	0.869125	1.43546
Spata18	0.739479	0.140194	0.869125	1.43546
BC006965	0.738342	0.140194	0.869125	1.43546
Zbp1	0.724972	0.140194	0.869125	1.43546
Cyyr1	0.708576	0.140194	0.869125	1.43546
Bco2	0.694575	0.140194	0.869125	1.43546
Slc25a31	0.683054	0.140194	0.869125	1.43546
Gm3696	0.673793	0.140194	0.869125	1.43546
H2-T3	0.661728	0.140194	0.869125	1.43546
Lrrc17	0.658704	0.140194	0.869125	1.43546
Serpind1	0.658704	0.140194	0.869125	1.43546
Ccm2l	0.653625	0.140194	0.869125	1.43546
Lipk	0.643413	0.140194	0.869125	1.43546
Neil3	0.6397	0.140194	0.869125	1.43546
Phldb3	0.631571	0.140194	0.869125	1.43546
Slc3a1	0.625269	0.140194	0.869125	1.43546
D7Ertd443e	0.594327	0.140194	0.869125	1.43546
Olig2	0.591401	0.140194	0.869125	1.43546
Fa2h	0.578348	0.140194	0.869125	1.43546
Aqp7	0.571016	0.140194	0.869125	1.43546
Zfp383	0.550093	0.140194	0.869125	1.43546
Sbspon	0.52447	0.140194	0.869125	1.43546
Gch1	0.521434	0.140194	0.869125	1.43546
Tgm4	0.520869	0.140194	0.869125	1.43546
Stat4	0.483477	0.140194	0.869125	1.43546
P2ry2	0.480415	0.140194	0.869125	1.43546
Bmp15	0.470533	0.140194	0.869125	1.43546
Dpf3	0.456813	0.140194	0.869125	1.43546
Rad51ap2	0.453935	0.140194	0.869125	1.43546
Ush1g	0.452794	0.140194	0.869125	1.43546
Tnk1	0.447591	0.140194	0.869125	1.43546
Bank1	0.443869	0.140194	0.869125	1.43546
Tex11	0.44346	0.140194	0.869125	1.43546
2010002M12Rik	0.428304	0.140194	0.869125	1.43546
Scube2	0.404617	0.140194	0.869125	1.43546
Ttc18	0.396818	0.140194	0.869125	1.43546
Lrrc2	0.394321	0.140194	0.869125	1.43546
Glb1l2	0.391005	0.140194	0.869125	1.43546
Serpina12	0.390581	0.140194	0.869125	1.43546
Itprip	0.382699	0.140194	0.869125	1.43546
9130019O22Rik	0.371646	0.140194	0.869125	1.43546
Cdh5	0.361577	0.140194	0.869125	1.43546
Usp43	0.323004	0.140194	0.869125	1.43546
Trp73	0.285621	0.140194	0.869125	1.43546
Eda	0.283263	0.140194	0.869125	1.43546
Arhgef26	0.276896	0.140194	0.869125	1.43546
Tecta	0.196408	0.140194	0.869125	1.43546
Stk11	8.36473	0.143359	0.877434	1.43384
Lgi4	1.19077	0.17276	0.932391	1.43308
Scnn1a	1.17239	0.17276	0.932391	1.43308
Npnt	0.887861	0.17276	0.932391	1.43308
Eaf1	2.29043	0.161044	0.91201	1.43216
Gjb6	12.8407	0.119992	0.847427	1.43184
Manbal	38.5889	0.0173946	0.418437	1.43084
Spsb4	2.27153	0.17587	0.936958	1.42978
Spag1	2.03636	0.185728	0.946551	1.42971
Grm8	5.61839	0.0725208	0.703781	1.42942
Mgmt	6.44301	0.188086	0.946551	1.42884
Pyroxd2	1.69183	0.188086	0.946551	1.42884
Fam26e	8.88502	0.111593	0.820079	1.4282
Rac3	30.8063	0.0309912	0.518875	1.42806
Taco1	4.86014	0.183561	0.946551	1.4271
Tut1	9.5741	0.0535416	0.626009	1.42475
BC018473	0.811301	0.179169	0.940812	1.42472
Rnf122	0.746342	0.179169	0.940812	1.42472
Smo	0.665646	0.179169	0.940812	1.42472
Aard	3.34827	0.19512	0.946551	1.42453
Irgm2	2.32875	0.188068	0.946551	1.42348
Pcdhgb7	0.914121	0.192114	0.946551	1.42239
Tmem100	6.31532	0.159763	0.908646	1.42119
Tbc1d4	1.36754	0.187426	0.946551	1.42041
Srsf6	23.0813	0.00244826	0.162428	1.41936
Zcchc7	15.5314	0.0309335	0.518287	1.41799
Zfp39	5.2591	0.0766299	0.718472	1.41762
Ogg1	6.78634	0.150192	0.888076	1.41727
Pcp4l1	388.232	6.86567e-11	1.57189e-07	1.41708
Ppap2b	26.7712	0.00190343	0.143114	1.41693
Arhgef6	1.41226	0.186765	0.946551	1.41668
Gmeb1	1.63358	0.167355	0.922686	1.41478
Mina	7.38369	0.134016	0.869125	1.41478
Esco1	3.96041	0.102645	0.797351	1.41416
Cr1l	6.86189	0.174252	0.934256	1.41225
Proser1	3.94395	0.103862	0.801968	1.41123
Lsm11	1.01495	0.189621	0.946551	1.41095
Kcnb2	2.16603	0.156582	0.901264	1.41084
Traf7	20.1981	0.0101801	0.325155	1.40918
Snap23	7.33006	0.127925	0.860499	1.40825
Hspg2	0.305355	0.189753	0.946551	1.40682
Rab31	4.9089	0.121181	0.8483	1.4065
Cbx7	25.2272	0.00485161	0.22192	1.40421
Cpm	2.27412	0.149276	0.888076	1.40372
Tpra1	49.8316	0.00128621	0.119484	1.40283
Dnajc12	14.1012	0.149398	0.888076	1.40252
Dclk2	13.8958	0.00754127	0.279188	1.40249
2210408I21Rik	3.53699	0.143079	0.876841	1.4006
Rimklb	5.97972	0.0832003	0.745704	1.39988
Pou2f1	1.46655	0.0958335	0.777312	1.39831
Mzf1	5.12942	0.121251	0.8483	1.398
Gpr3	8.92171	0.0936573	0.768369	1.39787
Rasip1	6.17645	0.125503	0.859482	1.39787
Cyb5d2	4.94149	0.149782	0.888076	1.39747
Fbll1	19.2912	0.0617119	0.659905	1.39674
Foxo6	23.3166	0.0116365	0.343104	1.39641
Nebl	8.6211	0.0576468	0.640666	1.39622
Tmem86b	3.26432	0.20265	0.946551	1.39498
Ly6c2	2.97923	0.188658	0.946551	1.39422
Nudt21	2.14794	0.188658	0.946551	1.39422
Ccdc24	1.86289	0.188658	0.946551	1.39422
Mrpl46	53.9998	0.00892608	0.304413	1.39402
Mavs	1.19041	0.179788	0.942213	1.39347
Dcst1	2.17225	0.194782	0.946551	1.39302
Ccdc163	3.17406	0.195216	0.946551	1.39276
Rcor2	3.34593	0.192213	0.946551	1.38871
Gpr19	15.8754	0.0829874	0.74475	1.38809
Lrrfip2	10.3974	0.036539	0.550107	1.3866
Dyrk3	3.54513	0.19002	0.946551	1.38574
Psmb10	39.5154	0.0150622	0.394836	1.38456
Phf1	16.2422	0.0232821	0.47473	1.38379
Pqlc3	1.3238	0.196555	0.946551	1.38193
Tktl2	1.25173	0.196555	0.946551	1.38193
Ntn3	1.22725	0.208363	0.946551	1.38165
Atp11c	0.994259	0.208363	0.946551	1.38165
H2-Q4	3.25238	0.194527	0.946551	1.38152
Ckap4	5.93602	0.125847	0.859949	1.37972
1110020A21Rik	2.33356	0.168329	0.922686	1.37933
Ccl7	1.72607	0.168329	0.922686	1.37933
Gjd3	1.64771	0.168329	0.922686	1.37933
Mnd1	1.57796	0.168329	0.922686	1.37933
Tnfrsf18	1.36955	0.168329	0.922686	1.37933
Tnfaip8l2	1.22917	0.168329	0.922686	1.37933
Speer4d	1.18993	0.168329	0.922686	1.37933
4930483K19Rik	1.1149	0.168329	0.922686	1.37933
Nmi	1.09195	0.168329	0.922686	1.37933
Tnmd	1.04007	0.168329	0.922686	1.37933
1810019D21Rik	1.00155	0.168329	0.922686	1.37933
Tmem28	0.973964	0.168329	0.922686	1.37933
Cd72	0.917587	0.168329	0.922686	1.37933
Krt15	0.801821	0.168329	0.922686	1.37933
Gdf9	0.764486	0.168329	0.922686	1.37933
Zbtb12	0.751571	0.168329	0.922686	1.37933
4933408J17Rik	0.741868	0.168329	0.922686	1.37933
AA415398	0.725096	0.168329	0.922686	1.37933
6030408B16Rik	0.701135	0.168329	0.922686	1.37933
Gfra3	0.692336	0.168329	0.922686	1.37933
Zfp429	0.678707	0.168329	0.922686	1.37933
Erich6	0.628307	0.168329	0.922686	1.37933
Pi16	0.614313	0.168329	0.922686	1.37933
Catsper2	0.613766	0.168329	0.922686	1.37933
Fam117a	0.595223	0.168329	0.922686	1.37933
Pcdhb6	0.59471	0.168329	0.922686	1.37933
Gdf10	0.549674	0.168329	0.922686	1.37933
Gpc2	0.548799	0.168329	0.922686	1.37933
Icam1	0.54318	0.168329	0.922686	1.37933
Catsperd	0.537674	0.168329	0.922686	1.37933
Nuggc	0.537464	0.168329	0.922686	1.37933
Zfp652	0.517498	0.168329	0.922686	1.37933
Pirb	0.505547	0.168329	0.922686	1.37933
Tcf7l1	0.478533	0.168329	0.922686	1.37933
Polm	0.471498	0.168329	0.922686	1.37933
Rab39	0.464198	0.168329	0.922686	1.37933
Ccl9	0.458488	0.168329	0.922686	1.37933
Ak7	0.445888	0.168329	0.922686	1.37933
Slc18a1	0.442313	0.168329	0.922686	1.37933
4930427A07Rik	0.411068	0.168329	0.922686	1.37933
Trpm6	0.211881	0.168329	0.922686	1.37933
Myo5c	0.204862	0.168329	0.922686	1.37933
Hif3a	0.198522	0.168329	0.922686	1.37933
Kdm2a	3.23091	0.106024	0.808285	1.37816
Rrp9	34.2286	0.0128599	0.362227	1.37775
Arl5b	1.88902	0.191343	0.946551	1.37735
Npas1	2.06864	0.1996	0.946551	1.37647
Dnah2	0.543856	0.194788	0.946551	1.37451
Zfyve19	19.7075	0.0267795	0.490633	1.37361
Acrbp	4.88314	0.171154	0.930253	1.37295
Ppfia4	4.50408	0.0860987	0.757971	1.37252
Oaf	6.76154	0.131805	0.866543	1.37201
Fbxo6	15.367	0.0719573	0.702065	1.37193
Sp9	6.92721	0.100016	0.788061	1.37121
Gm5126	1.56289	0.207944	0.946551	1.37066
Elovl6	8.4691	0.012768	0.361358	1.37051
2310003H01Rik	5.14943	0.121851	0.84953	1.37012
Tmem241	2.15216	0.200816	0.946551	1.3694
Caskin2	2.46539	0.180035	0.942889	1.36929
Hist3h2ba	36.9278	0.11167	0.820387	1.36919
Cyp2u1	3.4353	0.188848	0.946551	1.36572
Apba3	17.4953	0.0602639	0.653719	1.36556
Ankzf1	42.4067	0.0138244	0.377113	1.36514
Ptprz1	3.21879	0.068946	0.689028	1.3635
Rbm6	16.9737	0.00662842	0.260658	1.36328
4921531C22Rik	3.53909	0.20644	0.946551	1.36287
Lmln	1.63998	0.20644	0.946551	1.36287
Ddx4	3.02661	0.193173	0.946551	1.36285
2810403D21Rik	3.06859	0.197086	0.946551	1.36251
Ccdc173	1.78159	0.197086	0.946551	1.36251
Hck	1.47415	0.197086	0.946551	1.36251
1700094D03Rik	0.99578	0.197086	0.946551	1.36251
9330102E08Rik	0.801646	0.197086	0.946551	1.36251
Cdc42bpg	0.514503	0.197086	0.946551	1.36251
Dock2	0.480663	0.197086	0.946551	1.36251
Scn5a	0.372141	0.197086	0.946551	1.36251
Zfp955a	1.61514	0.214333	0.946551	1.36047
Klc2	10.7275	0.0397149	0.569436	1.35986
Kitl	3.36897	0.142565	0.875224	1.35883
Dnajb3	5.23131	0.202467	0.946551	1.35859
Rpl36	95.5465	0.0267849	0.490633	1.35844
Rab3il1	5.66176	0.152273	0.892931	1.3583
Ypel1	9.61935	0.057882	0.640666	1.35765
Cdr1	26.639	0.00863186	0.30016	1.35535
Fam210b	7.89787	0.0804643	0.736117	1.35532
Pnpla2	7.62054	0.0993498	0.788061	1.35307
Vcl	4.14591	0.0895666	0.765137	1.35301
Unc5d	1.08744	0.201186	0.946551	1.35198
3000002C10Rik	1.79294	0.206616	0.946551	1.35143
1700096K18Rik	1.58135	0.206616	0.946551	1.35143
Krt9	0.88813	0.206616	0.946551	1.35143
Gabpb2	0.263771	0.206616	0.946551	1.35143
Reck	1.83854	0.201738	0.946551	1.35013
Wdpcp	9.2558	0.100803	0.790238	1.34766
Fam53a	12.65	0.0934738	0.768092	1.34656
Cd83	7.47582	0.151052	0.889522	1.34481
Vars	25.9375	0.00109406	0.112014	1.34404
Ephx2	7.26809	0.15905	0.907011	1.34355
Papd5	7.04236	0.050967	0.616214	1.3424
Cmpk2	9.93529	0.0561063	0.635995	1.3415
Ubox5	6.78621	0.0690219	0.689073	1.34135
Tnfrsf12a	21.2622	0.108871	0.812479	1.34108
Carf	2.00532	0.184169	0.946551	1.34076
Gatsl3	3.44565	0.217542	0.946551	1.34056
Gm14325	1.67743	0.212995	0.946551	1.34041
Dlx1	15.6422	0.0273966	0.496878	1.34038
Stard8	3.10972	0.159352	0.907245	1.34035
Ccr6	2.31094	0.215494	0.946551	1.33943
C1qtnf4	147.44	3.76489e-05	0.0113229	1.33768
Ntsr2	53.0583	0.00486745	0.222222	1.33713
Zfp346	11.2432	0.0372603	0.554411	1.33665
Dcaf12	12.7152	0.0579751	0.640735	1.33625
Ryr1	2.17885	0.0444074	0.59292	1.33542
Sugct	2.52456	0.219826	0.946551	1.33518
Cdk2ap2	50.9364	0.0246447	0.48449	1.33489
Setd4	8.46687	0.166294	0.922686	1.33332
Dennd1b	1.13854	0.203235	0.946551	1.33256
Mlph	1.18113	0.225683	0.946551	1.33214
Hrh1	4.71861	0.135102	0.869125	1.33201
Lrrc10b	46.8267	0.00437609	0.209764	1.33194
Sfrp4	3.43583	0.213315	0.946551	1.33172
Myo1f	1.57584	0.213315	0.946551	1.33172
Rundc1	24.5984	0.00597972	0.248914	1.33151
Commd8	17.8579	0.00934929	0.311776	1.33074
Cetn4	17.6381	0.115988	0.837032	1.33063
Fam53b	5.73678	0.0635784	0.669158	1.33015
Toporsos	11.1737	0.221272	0.946551	1.32975
Gsta4	36.7638	0.0528135	0.624082	1.32908
Spag8	2.55103	0.210312	0.946551	1.32862
Hhip	0.436693	0.210312	0.946551	1.32862
Snx15	39.5797	0.0111376	0.334353	1.32747
Hnrnpul1	11.1549	0.0804726	0.736117	1.32724
Lrrc14	12.9795	0.0527223	0.624082	1.32687
Ctxn2	21.7199	0.104338	0.803203	1.32683
Axin1	5.85276	0.122527	0.850044	1.3262
Dysf	1.12345	0.210385	0.946551	1.32482
Phf13	5.66215	0.134683	0.869125	1.32475
Gpt2	13.1763	0.0227184	0.469592	1.32368
Pdlim3	3.91551	0.222787	0.946551	1.32342
Sertm1	2.84638	0.223353	0.946551	1.3218
Xndc1	2.97985	0.203716	0.946551	1.32107
Nutf2	15.1884	0.0532306	0.626009	1.32025
Frmd7	2.81713	0.19152	0.946551	1.32025
Tssc4	37.023	0.0163096	0.409273	1.31881
Mre11a	7.65094	0.121112	0.8483	1.31809
Zfp382	2.74571	0.220918	0.946551	1.31709
Zfp467	38.332	0.035578	0.543841	1.31658
Wibg	7.11526	0.223655	0.946551	1.31608
Ssna1	95.8049	0.00358368	0.192959	1.31443
Gcdh	14.8619	0.0532664	0.626009	1.31429
Utp14b	1.16246	0.232933	0.946551	1.31387
Nr6a1	0.731238	0.232933	0.946551	1.31387
Ikzf2	0.451591	0.21557	0.946551	1.31355
Fyco1	4.8411	0.0345304	0.537041	1.3134
9130011E15Rik	4.9584	0.210022	0.946551	1.31332
Stxbp4	2.40694	0.19028	0.946551	1.31112
Csk	2.46155	0.230289	0.946551	1.30902
Prodh	4.20952	0.201352	0.946551	1.30764
Aff1	1.18828	0.20602	0.946551	1.30743
Arvcf	5.34954	0.106417	0.808574	1.30657
Iqcc	9.8696	0.11223	0.822556	1.30604
Eno1	4.28289	0.21892	0.946551	1.30552
Zfand2a	15.5753	0.019169	0.436334	1.30505
2900060B14Rik	5.66232	0.209014	0.946551	1.30504
5430416N02Rik	5.40001	0.209014	0.946551	1.30504
Prtn3	3.48496	0.209014	0.946551	1.30504
Mir22hg	15.4928	0.0858674	0.757288	1.30403
Tmem179b	38.2502	0.0868776	0.761756	1.30355
Mfsd3	3.68612	0.210406	0.946551	1.30185
Pcsk1	5.76952	0.177157	0.938439	1.30117
Gm6578	2.9891	0.232277	0.946551	1.3002
Gpatch2l	6.55475	0.0864547	0.759438	1.2998
Acad9	13.6163	0.028352	0.503097	1.29897
Samd14	4.27328	0.174649	0.935051	1.29752
Arl14ep	9.1218	0.0732512	0.706383	1.29426
Ogfr	27.445	0.0166063	0.41316	1.29422
Blnk	8.4458	0.127138	0.860499	1.29305
Rad54l2	1.96837	0.125675	0.859482	1.29111
Mst1r	0.993099	0.228837	0.946551	1.29101
Ago2	5.50942	0.0255799	0.487681	1.29037
Csf1r	29.6609	0.00183491	0.141615	1.28975
Ctbp2	4.31887	0.131011	0.8646	1.28974
Zfp618	1.29989	0.239025	0.946551	1.28955
Tmem245	2.25313	0.186321	0.946551	1.2872
Erlin1	15.4508	0.0216658	0.45921	1.28711
L3hypdh	6.09612	0.21909	0.946551	1.28707
Pih1d2	3.07332	0.229511	0.946551	1.28583
Mxra8	1.70981	0.229511	0.946551	1.28583
Htra3	1.40958	0.229511	0.946551	1.28583
Traf2	5.24881	0.175857	0.936958	1.28572
Emc8	11.5059	0.0146157	0.389861	1.28563
Gm15706	17.0123	0.197742	0.946551	1.28503
Fbxo2	22.1218	0.141981	0.874123	1.28396
Itga9	3.12647	0.126596	0.860499	1.2829
Cnot8	27.9524	0.0248625	0.48498	1.28248
Ccdc23	28.3192	0.109728	0.815839	1.28212
Tbcc	18.0115	0.0776856	0.723622	1.28186
Dnajb6	15.8783	0.094834	0.774247	1.28039
Pcdh15	0.380976	0.239512	0.946551	1.28028
Ccdc184	13.3432	0.0578479	0.640666	1.28009
Skil	7.88693	0.0253893	0.486289	1.27962
Rps19bp1	38.8439	0.0566984	0.638056	1.27866
Lypd6b	5.34956	0.194259	0.946551	1.27831
Rint1	6.84871	0.134144	0.869125	1.27791
Gstt2	3.3257	0.246116	0.946551	1.27752
Slco1a4	12.558	0.0515212	0.619676	1.2774
Cuedc1	3.24328	0.219363	0.946551	1.27654
Chodl	1.8398	0.236714	0.946551	1.27638
Pcdhgb1	1.03483	0.236714	0.946551	1.27638
Vwf	1.0911	0.233881	0.946551	1.27464
Map2k3	15.1059	0.0545419	0.629636	1.27419
Tmem38a	65.0154	0.000592968	0.0758873	1.27415
Car15	2.94677	0.227748	0.946551	1.27408
Daam2	1.47896	0.217751	0.946551	1.27366
AF251705	4.93579	0.248849	0.946551	1.27344
Cit	6.72438	0.0280146	0.501309	1.27302
Lypd1	21.8792	0.0264738	0.49016	1.2726
Taf13	11.3037	0.157155	0.902207	1.27253
2310011J03Rik	34.5098	0.0182039	0.42701	1.27231
Map2k5	21.027	0.0236675	0.476099	1.27203
Gas1	1.76105	0.244056	0.946551	1.27072
Cdk10	22.9954	0.0474692	0.60461	1.26975
Foxq1	1.51512	0.24636	0.946551	1.26963
Rnf113a2	20.634	0.0725274	0.703781	1.26951
Zbed3	4.29029	0.233299	0.946551	1.26894
Caap1	5.47879	0.210544	0.946551	1.26853
D430020J02Rik	2.85504	0.234453	0.946551	1.26844
Pdcd2l	19.3629	0.0855455	0.755866	1.26825
Bcdin3d	3.65093	0.251285	0.946551	1.26806
Uba7	2.67364	0.229707	0.946551	1.2679
Snhg12	9.15343	0.248947	0.946551	1.26766
Tgfbr3	1.44834	0.244144	0.946551	1.26744
Tomm5	54.5043	0.0403095	0.570834	1.26735
Psmg4	32.0256	0.129234	0.860499	1.26721
1200014J11Rik	3.64559	0.100584	0.789958	1.26719
Ctns	4.98445	0.171562	0.930612	1.26688
Ccdc59	35.6074	0.0427019	0.581227	1.26651
Cmtm4	0.888394	0.247084	0.946551	1.26627
Egfl7	36.5439	0.031675	0.522922	1.26623
Serinc4	1.14317	0.23673	0.946551	1.26612
Mtfr1	0.967533	0.23673	0.946551	1.26612
Pcdhb14	0.842581	0.23673	0.946551	1.26612
Slc2a8	18.3569	0.054477	0.629547	1.26592
Rqcd1	13.5322	0.0304741	0.512732	1.26582
Kif22	7.56625	0.150528	0.888076	1.2655
Dclre1a	2.62118	0.224083	0.946551	1.26549
Tmem180	7.61645	0.14499	0.881813	1.26545
Nudt12	3.11577	0.240611	0.946551	1.26475
Arhgap11a	1.09437	0.255463	0.946551	1.26448
Tie1	1.82203	0.244272	0.946551	1.26429
Slc7a2	0.915853	0.244272	0.946551	1.26429
Kank3	14.453	0.0409908	0.574063	1.26288
Laptm5	12.116	0.0784253	0.727031	1.2618
Abhd6	30.487	0.0134947	0.371779	1.2612
Ccdc30	8.43081	0.106432	0.808574	1.26001
3110082I17Rik	9.94733	0.178945	0.940812	1.25986
Gprc5b	7.75204	0.119462	0.845621	1.25976
Gins4	21.8601	0.08721	0.763563	1.25885
Bst2	7.35138	0.24438	0.946551	1.25807
Sipa1	9.55665	0.0627667	0.663226	1.25691
Prex2	0.479531	0.241018	0.946551	1.25655
Pigg	2.69063	0.230678	0.946551	1.25535
Sbsn	9.75633	0.244714	0.946551	1.25506
Zcchc3	4.76406	0.166242	0.922686	1.25463
Slc38a5	4.30553	0.249127	0.946551	1.25444
Fbxl4	11.2777	0.0825515	0.743617	1.2534
Srprb	20.4116	0.016077	0.40803	1.25205
Ascc1	15.5277	0.103107	0.798521	1.25067
Nsa2	3.50993	0.225776	0.946551	1.24961
Pbx4	4.61066	0.250863	0.946551	1.24931
Pced1a	4.72915	0.201414	0.946551	1.24864
Ppp1r9b	12.2946	0.0347538	0.538773	1.24848
D030056L22Rik	12.523	0.127881	0.860499	1.24608
Mfap2	8.63824	0.241685	0.946551	1.24597
Sh2b3	3.66829	0.241685	0.946551	1.24597
2810474O19Rik	2.21794	0.249985	0.946551	1.24573
Jade1	7.98611	0.0435549	0.586139	1.24552
A330021E22Rik	3.72511	0.19136	0.946551	1.2454
Rpl18	68.6039	0.0268009	0.490633	1.24532
Sox4	9.85035	0.0881897	0.765137	1.2453
Rgs12	8.11716	0.0343763	0.535918	1.24523
Zfp651	3.32482	0.134629	0.869125	1.24504
Fgfbp3	14.1857	0.0981735	0.785406	1.24444
BC030500	10.1818	0.154032	0.899886	1.24433
Zik1	7.1737	0.079368	0.73023	1.24415
Gpr137	22.2391	0.0418491	0.577293	1.24325
B4galt7	14.7748	0.0972605	0.78207	1.24262
Fmn1	1.62675	0.145078	0.882128	1.24194
2018-03-04	2.97354	0.187985	0.946551	1.24116
B4galnt4	14.1395	0.0470705	0.60279	1.24102
Pycr2	45.9421	0.0101481	0.325155	1.24072
Drd2	25.0219	0.0425362	0.581227	1.24027
Fam20a	4.45576	0.25952	0.946551	1.23975
Atxn1l	0.74477	0.262222	0.946551	1.23897
Gltp	12.2831	0.127462	0.860499	1.23879
Mei1	1.89741	0.24488	0.946551	1.23836
Elp4	4.00925	0.179701	0.942165	1.23777
Rnaset2b	4.35754	0.255051	0.946551	1.23736
Slc26a11	1.63974	0.255051	0.946551	1.23736
Sema3d	0.676918	0.255051	0.946551	1.23736
Gar1	16.1656	0.169699	0.92544	1.23622
Ttll3	1.81785	0.248216	0.946551	1.23561
Ikzf3	0.643212	0.248216	0.946551	1.23561
Tmem176b	14.8054	0.184676	0.946551	1.23448
Tada1	23.0061	0.0299468	0.511843	1.23418
Zfp574	10.049	0.0531328	0.625734	1.23417
Idua	9.52958	0.0518892	0.619676	1.23191
Adamts10	3.31187	0.194377	0.946551	1.23141
Zfp40	5.80336	0.111804	0.821124	1.23115
Crh	10.1882	0.208125	0.946551	1.23078
Phax	31.7385	0.0207666	0.45226	1.23014
Lrp5	1.28896	0.252418	0.946551	1.22939
Zfp707	5.64831	0.24495	0.946551	1.22935
Taf3	4.01277	0.13587	0.869125	1.22921
Tbxa2r	1.86188	0.237047	0.946551	1.22829
Otop1	1.152	0.237047	0.946551	1.22829
Snora65	12.7627	0.237264	0.946551	1.22772
Cetn1	1.43292	0.237264	0.946551	1.22772
Tnfsf12	0.88902	0.237264	0.946551	1.22772
Ppifos	0.847495	0.237264	0.946551	1.22772
A330076C08Rik	0.77749	0.237264	0.946551	1.22772
Dhx58	0.624378	0.237264	0.946551	1.22772
Thap6	0.410019	0.237264	0.946551	1.22772
Cobll1	0.298691	0.237264	0.946551	1.22772
Sgms2	0.260103	0.237264	0.946551	1.22772
Rad54b	2.00163	0.237992	0.946551	1.22629
9030617O03Rik	5.42552	0.202582	0.946551	1.22616
Siglech	7.70496	0.209779	0.946551	1.22579
Gatc	19.7802	0.0626009	0.662056	1.22568
Cercam	2.81932	0.259803	0.946551	1.22515
Cys1	3.35835	0.254814	0.946551	1.22493
Ttll11	8.71547	0.0951718	0.775357	1.22413
Has1	3.29398	0.253067	0.946551	1.22379
Cox19	43.4948	0.0617045	0.659905	1.22313
Pcdh20	2.97044	0.201353	0.946551	1.22261
Mtrf1l	4.93457	0.214903	0.946551	1.22259
Emc10	96.8421	0.000275142	0.0453419	1.22254
Hoxc9	1.52242	0.25647	0.946551	1.22099
Zbtb10	0.79854	0.270932	0.946551	1.22027
Hsd17b10	93.7029	0.0252335	0.485408	1.22004
Nr4a1	126.045	9.81408e-06	0.00422134	1.21983
Tmc6	2.05801	0.264601	0.946551	1.21946
Pycrl	15.0045	0.130828	0.864533	1.21938
Ube2j2	2.57291	0.231335	0.946551	1.2191
Sphk2	3.75221	0.184732	0.946551	1.2191
D830015G02Rik	17.2335	0.180028	0.942889	1.21901
Zscan29	0.836732	0.262511	0.946551	1.21885
Peo1	2.59413	0.241055	0.946551	1.2186
Dgcr8	5.00288	0.134197	0.869125	1.21726
Ppp1r8	13.9013	0.128344	0.860499	1.21669
Ctss	43.815	0.0341898	0.535551	1.21647
Nrg2	6.80533	0.172288	0.931874	1.21425
9430038I01Rik	2.33264	0.248519	0.946551	1.21294
Lrrc56	1.02749	0.248519	0.946551	1.21294
Palb2	0.699792	0.248519	0.946551	1.21294
Clspn	1.62247	0.277087	0.946551	1.21236
Cars2	8.66661	0.212726	0.946551	1.21174
Cct6b	2.47647	0.273233	0.946551	1.21109
Atg4b	16.169	0.0756686	0.713841	1.21049
Nme6	7.20459	0.266045	0.946551	1.20978
Nfil3	11.8262	0.109699	0.815839	1.20907
Ccnd3	13.5158	0.105205	0.806635	1.2084
Toe1	10.47	0.13601	0.869125	1.20783
Pxn	10.6861	0.0501359	0.610897	1.20689
Atxn7l2	5.22632	0.193856	0.946551	1.20615
Zfp420	8.12321	0.0878713	0.765137	1.2053
2210416O15Rik	1.65394	0.236856	0.946551	1.20518
Atoh8	1.05628	0.236856	0.946551	1.20518
Gpr63	1.04959	0.236856	0.946551	1.20518
Gramd3	0.954907	0.236856	0.946551	1.20518
Hvcn1	0.891589	0.236856	0.946551	1.20518
Cgnl1	0.368305	0.236856	0.946551	1.20518
Ubald1	61.4245	0.00699204	0.269165	1.20502
Timm22	17.8826	0.0390827	0.568518	1.20422
Elfn2	3.90139	0.184617	0.946551	1.20394
Trp53inp2	14.8287	0.0258676	0.488802	1.20308
Atad5	1.35996	0.247127	0.946551	1.20301
9530091C08Rik	2.45419	0.15274	0.895191	1.20257
Dusp19	11.2366	0.202772	0.946551	1.20239
Camk1	78.9894	0.00334408	0.186247	1.20177
Timeless	1.62548	0.261777	0.946551	1.20159
Ddt	41.3656	0.101521	0.793233	1.20155
Clec14a	1.72316	0.271051	0.946551	1.20102
1700003D09Rik	16.0409	0.118714	0.844378	1.20033
Rffl	2.40109	0.265642	0.946551	1.19975
Spin2c	8.89744	0.260315	0.946551	1.19831
Pld5	2.63624	0.270514	0.946551	1.19799
Bai1	13.1218	0.00776368	0.28206	1.1972
Gja1	14.0634	0.101173	0.792132	1.19618
Hinfp	3.71803	0.271418	0.946551	1.19576
Zfp593	9.73373	0.195144	0.946551	1.19518
Mphosph6	23.4862	0.112411	0.82354	1.19418
Sema4g	1.53116	0.271553	0.946551	1.19383
2410004B18Rik	37.4933	0.0633096	0.667205	1.1934
Smad3	4.75679	0.129377	0.860499	1.19248
Rngtt	6.93215	0.117157	0.840468	1.19197
Gucd1	10.7702	0.08794	0.765137	1.19181
Abhd8	71.3728	0.00119281	0.115483	1.19174
Get4	27.6799	0.0201687	0.447657	1.19107
Slc50a1	98.024	0.00427588	0.208468	1.19105
Lrrc51	13.6722	0.242261	0.946551	1.19026
Nrip2	6.21831	0.22508	0.946551	1.18934
Atrnl1	3.98942	0.0990311	0.787405	1.18932
Abt1	6.88662	0.0817753	0.742178	1.18838
Arid3b	5.17136	0.161587	0.913696	1.18826
Sox17	2.01445	0.264574	0.946551	1.18767
Mvb12b	1.64181	0.264574	0.946551	1.18767
Ttbk1	1.56167	0.269736	0.946551	1.18721
Zufsp	3.97242	0.264821	0.946551	1.18715
Ppapdc1b	34.0269	0.0322049	0.525405	1.18605
Pomc	3.40445	0.258192	0.946551	1.1855
Abi3	0.875141	0.258192	0.946551	1.1855
Gja4	7.62245	0.278424	0.946551	1.18537
Ube2v1	11.3924	0.12407	0.855582	1.18401
Arhgef1	14.4822	0.0303056	0.512494	1.18377
2610034B18Rik	9.15672	0.152934	0.895712	1.1836
Fezf2	10.7742	0.165555	0.922686	1.18317
Nupr1	7.31647	0.267346	0.946551	1.1831
Kcnc1	7.3408	0.0999854	0.788061	1.18255
Fmnl1	14.4905	0.0283799	0.503097	1.18082
Ccdc124	104.871	0.00616187	0.251859	1.18051
Klhl28	3.16747	0.27733	0.946551	1.18023
Tulp4	2.64007	0.123164	0.852388	1.17969
Zfx	2.21284	0.214919	0.946551	1.17928
Ss18	7.94148	0.157609	0.90335	1.17921
Zmat1	9.33068	0.0931418	0.767304	1.17911
Peli2	1.99947	0.229547	0.946551	1.17896
Afap1l1	10.4459	0.0841021	0.749317	1.17887
Trabd	12.8563	0.0843123	0.749928	1.17858
Plagl2	1.54363	0.273023	0.946551	1.17857
Abca3	3.44117	0.266645	0.946551	1.17856
Xiap	2.46113	0.184238	0.946551	1.17812
Chst12	18.1812	0.126788	0.860499	1.1781
Ivd	17.5669	0.0590682	0.646901	1.17725
Tmem198	19.9105	0.0569378	0.638362	1.17704
Rad1	19.6079	0.115154	0.834521	1.177
Men1	30.8554	0.00900703	0.305981	1.17691
AU021092	6.38865	0.270568	0.946551	1.1769
Vasp	4.42366	0.265975	0.946551	1.1767
Zfp101	2.93312	0.264056	0.946551	1.17604
Heatr6	5.00639	0.108014	0.811967	1.1752
Gins2	4.55535	0.28789	0.946551	1.17474
Dmpk	1.71321	0.28789	0.946551	1.17474
Nfkbia	54.8646	0.0123724	0.35396	1.17452
Zfp263	7.48715	0.12058	0.8483	1.17448
Fermt2	9.92717	0.094972	0.774586	1.17418
Neurl4	4.22909	0.178099	0.940812	1.17417
6330403A02Rik	5.72506	0.0621301	0.660242	1.17302
Itpr3	0.775237	0.277329	0.946551	1.1724
Lmf2	12.679	0.0614854	0.659905	1.17206
Nxt1	42.3987	0.0732438	0.706383	1.17154
Gm12338	6.28357	0.289366	0.946551	1.1711
Kiz	10.0713	0.168354	0.922686	1.1708
Gm14295	5.05727	0.279082	0.946551	1.1708
Slc16a6	1.93808	0.287936	0.946551	1.17048
Ppp1r16b	5.53942	0.0664822	0.677607	1.17025
Shpk	1.51522	0.274222	0.946551	1.17001
4833422C13Rik	1.49003	0.274222	0.946551	1.17001
Sp1	0.606612	0.289579	0.946551	1.16982
Prorsd1	4.41934	0.292082	0.946551	1.16963
Pcnp	9.84014	0.137016	0.869125	1.16961
Ptrh2	12.1169	0.0655686	0.673118	1.16929
Ccdc71l	4.24069	0.233974	0.946551	1.16925
Degs2	3.43136	0.270667	0.946551	1.1685
Ppie	87.4453	0.00738602	0.275604	1.16787
Gm9866	10.0159	0.183601	0.946551	1.16735
Tmem223	54.6089	0.0495353	0.60996	1.16729
Qtrt1	23.03	0.0888971	0.765137	1.16709
Nek2	1.86018	0.28738	0.946551	1.16697
Cd84	1.60792	0.294495	0.946551	1.16672
Cc2d1b	9.38415	0.0856312	0.756069	1.16619
Plaur	4.52502	0.278535	0.946551	1.16564
Etv6	1.1423	0.278535	0.946551	1.16564
Cry1	15.1122	0.0700993	0.692759	1.16557
Gtf2f1	51.9375	0.0069828	0.269165	1.16485
Cpsf1	21.0658	0.00763509	0.280106	1.16356
Ppp1r15a	18.3749	0.0547464	0.629636	1.16348
Tcte2	3.11038	0.292998	0.946551	1.16263
Nelfa	15.1347	0.0757752	0.713841	1.16247
Gpr22	10.2597	0.0470659	0.60279	1.16158
1700086O06Rik	5.61298	0.291514	0.946551	1.16103
G6pdx	12.548	0.0919799	0.767304	1.16065
Xpnpep3	1.24672	0.298092	0.946551	1.16035
Thyn1	27.5581	0.107632	0.811287	1.15973
Polr3gl	13.2012	0.182073	0.945951	1.1586
Myrip	5.82732	0.104946	0.805422	1.15844
Cstb	114.027	0.0215031	0.45921	1.15828
Lekr1	2.91202	0.293822	0.946551	1.15803
Gm14164	2.4446	0.29568	0.946551	1.15769
Mir677	11.7875	0.234664	0.946551	1.15652
Mir744	9.19422	0.234664	0.946551	1.15652
Mir8094	7.85831	0.234664	0.946551	1.15652
Hist1h4k	2.24798	0.234664	0.946551	1.15652
Ins2	1.6273	0.234664	0.946551	1.15652
4930593C16Rik	1.57705	0.234664	0.946551	1.15652
C030018K13Rik	1.49257	0.234664	0.946551	1.15652
1700034K08Rik	1.49015	0.234664	0.946551	1.15652
Trat1	1.34418	0.234664	0.946551	1.15652
Cabp7	1.31534	0.234664	0.946551	1.15652
1700003F12Rik	1.25433	0.234664	0.946551	1.15652
4930502E09Rik	1.21778	0.234664	0.946551	1.15652
Reg3g	1.18788	0.234664	0.946551	1.15652
Lbx2	1.12536	0.234664	0.946551	1.15652
Rps15a-ps6	1.1158	0.234664	0.946551	1.15652
Igll1	1.05681	0.234664	0.946551	1.15652
Ucma	1.04007	0.234664	0.946551	1.15652
9530026P05Rik	0.924042	0.234664	0.946551	1.15652
Dusp13	0.859273	0.234664	0.946551	1.15652
Fam26f	0.849743	0.234664	0.946551	1.15652
Ltb	0.839655	0.234664	0.946551	1.15652
Nt5c1a	0.833565	0.234664	0.946551	1.15652
Gm266	0.756726	0.234664	0.946551	1.15652
Gm5148	0.756726	0.234664	0.946551	1.15652
Hsbp1l1	0.733776	0.234664	0.946551	1.15652
Tomt	0.681558	0.234664	0.946551	1.15652
Ppp2r2cos	0.616648	0.234664	0.946551	1.15652
Actl10	0.61254	0.234664	0.946551	1.15652
Rem1	0.573563	0.234664	0.946551	1.15652
Cyb5rl	0.572849	0.234664	0.946551	1.15652
Sfn	0.570007	0.234664	0.946551	1.15652
Fosl1	0.53925	0.234664	0.946551	1.15652
Bnipl	0.514218	0.234664	0.946551	1.15652
B130024G19Rik	0.507407	0.234664	0.946551	1.15652
Mybph	0.502691	0.234664	0.946551	1.15652
C130026L21Rik	0.50023	0.234664	0.946551	1.15652
Cldn23	0.496716	0.234664	0.946551	1.15652
Cdc25c	0.473685	0.234664	0.946551	1.15652
Cyp2j12	0.472954	0.234664	0.946551	1.15652
Esm1	0.437195	0.234664	0.946551	1.15652
Ankle1	0.430844	0.234664	0.946551	1.15652
Ankfn1	0.412112	0.234664	0.946551	1.15652
Tmem174	0.408269	0.234664	0.946551	1.15652
Agtr1a	0.402549	0.234664	0.946551	1.15652
4921507P07Rik	0.393925	0.234664	0.946551	1.15652
Txk	0.392245	0.234664	0.946551	1.15652
A730020M07Rik	0.387451	0.234664	0.946551	1.15652
Stk33	0.384053	0.234664	0.946551	1.15652
5930412G12Rik	0.382296	0.234664	0.946551	1.15652
4632428C04Rik	0.378675	0.234664	0.946551	1.15652
Ms4a2	0.378675	0.234664	0.946551	1.15652
Ankrd34c	0.371484	0.234664	0.946551	1.15652
Zfp354b	0.368654	0.234664	0.946551	1.15652
Aim2	0.362405	0.234664	0.946551	1.15652
BC024139	0.348398	0.234664	0.946551	1.15652
Lrriq3	0.346952	0.234664	0.946551	1.15652
Chn1os3	0.339646	0.234664	0.946551	1.15652
9830166K06Rik	0.334944	0.234664	0.946551	1.15652
[truncated: 22,059 more rows]
